# Supplementary material for: Poly[bis­[μ2-8-ethyl-5-oxo-2-(piperazin-1-yl)-5,8-dihydro­pyrido[2,3-d]pyrimidine-6-carboxyl­ato]nickel(II)]
Source: Acta Crystallogr Sect E Struct Rep Online. 2010 Jan 9;66(Pt 2):m123. doi: 10.1107/S1600536809055408 (PMC2979888; doi:10.1107/S1600536809055408)
Supplement: Supplementary file 1 [file e-66-0m123-sup1.cif]

##############################################################################
###                                                                        ###
###        Electronic paper (Acta Crystallographica Section E)             ###
###                                                                        ###
##############################################################################
#                                                                            #
# This CIF contains the data in a paper accepted for publication in Acta     #
# Crystallographica Section E. It conforms to the requirements of Notes      #
# for Authors for Section E, and has been peer reviewed under the auspices   #
# of the IUCr Commission on Journals.                                        #
#                                                                            #
# Full details of the Crystallographic Information File format               #
# are given in the paper "The Crystallographic Information File (CIF):       #
# a New Standard Archive File for Crystallography" by S. R. Hall, F. H.      #
# Allen and I. D. Brown [Acta Cryst. (1991), A47, 655-685].                  #
#                                                                            #
# The current version of the core CIF dictionary is obtainable from          #
# ftp://ftp.iucr.org/pub/cif_core.dic. The current version number is 2.4.    #
#                                                                            #
# Software is freely available for graphical display of the structure(s) in  #
# this CIF.  For information consult the CIF home page http://www.iucr.org/  #
# cif/home.html                                                              #
#                                                                            #
# This file may be used for bona fide research purposes within the           #
# scientific community so long as proper attribution is given to the journal # 
# article from which it was obtained.                                        #
#                                                                            #
##############################################################################
                                             
data_I
_audit_creation_method     SHELXL-97
_chemical_name_systematic
;
Poly[bis[\m~2~-8-ethyl-5-oxo-2-(piperazin-1-yl)-5,8-
dihydropyrido[2,3-<i>d</i>]pyrimidine-6-carboxylato]nickel(II)]
;
_chemical_name_common     ?
_chemical_formula_moiety     'C28 H32 N10 Ni O6'
_chemical_formula_sum     'C28 H32 N10 Ni O6'
_chemical_formula_iupac     '[Ni (C14 H16 N5 O3)2]'
_chemical_formula_weight     663.35
_chemical_melting_point     ?
_symmetry_cell_setting     Monoclinic
_symmetry_space_group_name_H-M     'P 21/c'
_symmetry_space_group_name_Hall     '-P 2ybc'
loop_
    _symmetry_equiv_pos_as_xyz
    'x, y, z'
    '-x, y+1/2, -z+1/2'
    '-x, -y, -z'
    'x, -y-1/2, z-1/2'
_cell_length_a     6.1249(6)
_cell_length_b     21.250(2)
_cell_length_c     12.5511(12)
_cell_angle_alpha     90.00
_cell_angle_beta     101.846(2)
_cell_angle_gamma     90.00
_cell_volume     1598.8(3)
_cell_formula_units_Z     2
_cell_measurement_reflns_used     3258
_cell_measurement_theta_min     2.53
_cell_measurement_theta_max     28.25
_cell_measurement_temperature     296(2)
_exptl_crystal_description     prism
_exptl_crystal_colour     green
_exptl_crystal_size_max     0.43
_exptl_crystal_size_mid     0.28
_exptl_crystal_size_min     0.22
_exptl_crystal_density_diffrn     1.378
_exptl_crystal_density_meas     ?
_exptl_crystal_density_method     'not measured'
_exptl_crystal_F_000     692
_exptl_absorpt_coefficient_mu     0.663
_exptl_absorpt_correction_type     'multi-scan'
_exptl_absorpt_process_details     '(SADABS; Bruker, 2004)'
_exptl_absorpt_correction_T_min     0.764
_exptl_absorpt_correction_T_max     0.868
_exptl_special_details
;
;
_diffrn_ambient_temperature     296(2)
_diffrn_radiation_type     MoK\a
_diffrn_radiation_wavelength     0.71073
_diffrn_radiation_source     'fine-focus sealed tube'
_diffrn_radiation_monochromator     graphite
_diffrn_measurement_device_type     'Bruker APEXII CCD'
_diffrn_measurement_method     '\f and \w scans'
_diffrn_detector_area_resol_mean     ?
_diffrn_reflns_number     7593
_diffrn_reflns_av_R_equivalents     0.0341
_diffrn_reflns_av_sigmaI/netI     0.0499
_diffrn_reflns_theta_min     2.53
_diffrn_reflns_theta_max     25.10
_diffrn_reflns_theta_full     25.10
_diffrn_measured_fraction_theta_max     0.967
_diffrn_measured_fraction_theta_full     0.967
_diffrn_reflns_limit_h_min     -7
_diffrn_reflns_limit_h_max     7
_diffrn_reflns_limit_k_min     -25
_diffrn_reflns_limit_k_max     23
_diffrn_reflns_limit_l_min     -14
_diffrn_reflns_limit_l_max     9
_diffrn_standards_number     0
_diffrn_standards_interval_count     0
_diffrn_standards_interval_time     0
_diffrn_standards_decay_%     0
_refine_special_details
;
Refinement of <i>F</i>^2^ against ALL reflections. The weighted <i>R</i>-factor
<i>wR</i> and goodness of fit <i>S</i> are based on <i>F</i>^2^, conventional
<i>R</i>-factors <i>R</i> are based on <i>F</i>, with <i>F</i> set to zero for
negative <i>F</i>^2^. The threshold expression of <i>F</i>^2^ >
\s(<i>F</i>^2^) is used only for calculating <i>R</i>-factors(gt) <i>etc</i>.
and is not relevant to the choice of reflections for refinement.
<i>R</i>-factors based on <i>F</i>^2^ are statistically about twice as large
as those based on <i>F</i>, and <i>R</i>- factors based on ALL data will be
even larger.
;
_reflns_number_total     2762
_reflns_number_gt     2389
_reflns_threshold_expression     I>2\s(I)
_refine_ls_structure_factor_coef     Fsqd
_refine_ls_matrix_type     full
_refine_ls_R_factor_all     0.0769
_refine_ls_R_factor_gt     0.0658
_refine_ls_wR_factor_gt     0.1884
_refine_ls_wR_factor_ref     0.1994
_refine_ls_goodness_of_fit_ref     1.003
_refine_ls_restrained_S_all     1.003
_refine_ls_number_reflns     2762
_refine_ls_number_parameters     209
_refine_ls_number_restraints     1
_refine_ls_hydrogen_treatment     noref
_refine_ls_weighting_scheme     calc
_refine_ls_weighting_details
         'calc w=1/[\s^2^(Fo^2^)+(0.1220P)^2^+2.8827P] where P=(Fo^2^+2Fc^2^)/3'
_atom_sites_solution_hydrogens     geom
_atom_sites_solution_primary     direct
_atom_sites_solution_secondary     difmap
_refine_ls_shift/su_max     0.007
_refine_ls_shift/su_mean     0.001
_refine_diff_density_max     0.891
_refine_diff_density_min     -0.387
_refine_ls_extinction_method     none
_refine_ls_extinction_coef     ?
loop_
    _atom_type_symbol
    _atom_type_description
    _atom_type_scat_dispersion_real
    _atom_type_scat_dispersion_imag
    _atom_type_scat_source
    'C' 'C' 0.0033 0.0016
                         'International Tables Vol C Tables 4.2.6.8 and 6.1.1.4'
    'H' 'H' 0.0000 0.0000
                         'International Tables Vol C Tables 4.2.6.8 and 6.1.1.4'
    'N' 'N' 0.0061 0.0033
                         'International Tables Vol C Tables 4.2.6.8 and 6.1.1.4'
    'O' 'O' 0.0106 0.0060
                         'International Tables Vol C Tables 4.2.6.8 and 6.1.1.4'
    'Ni' 'Ni' 0.3393 1.1124
                         'International Tables Vol C Tables 4.2.6.8 and 6.1.1.4'
_computing_data_collection     'APEX2 (Bruker, 2004)'
_computing_cell_refinement     'SAINT-Plus (Bruker, 2004)'
_computing_data_reduction     'SAINT-Plus (Bruker, 2004)'
_computing_structure_solution     'SHELXS97 (Sheldrick, 2008)'
_computing_structure_refinement     'SHELXL97 (Sheldrick, 2008)'
_computing_molecular_graphics     'SHELXTL (Sheldrick, 2008)'
_computing_publication_material     'SHELXTL (Sheldrick, 2008)'
loop_
    _atom_site_type_symbol
    _atom_site_label
    _atom_site_fract_x
    _atom_site_fract_y
    _atom_site_fract_z
    _atom_site_U_iso_or_equiv
    _atom_site_adp_type
    _atom_site_calc_flag
    _atom_site_refinement_flags
    _atom_site_occupancy
    _atom_site_disorder_assembly
    _atom_site_disorder_group
    Ni Ni1 0.5000 0.5000 0.5000 0.0219(3) Uani d S 1 . .
    C C1 0.7141(7) 0.47283(19) 0.3080(4) 0.0293(9) Uani d . 1 . .
    C C2 0.5607(7) 0.41749(19) 0.2771(3) 0.0310(9) Uani d . 1 . .
    C C3 0.3908(6) 0.39745(18) 0.3348(3) 0.0250(8) Uani d . 1 . .
    C C4 0.2685(7) 0.34232(19) 0.2900(3) 0.0287(9) Uani d . 1 . .
    C C5 0.0880(8) 0.3175(2) 0.3310(4) 0.0380(11) Uani d . 1 . .
    H H5 0.0416 0.3397 0.3863 0.046 Uiso calc R 1 . .
    C C6 0.0596(7) 0.2340(2) 0.2186(4) 0.0310(9) Uani d . 1 . .
    C C7 0.3168(7) 0.3083(2) 0.2024(4) 0.0333(10) Uani d . 1 . .
    C C8 0.5934(9) 0.3829(2) 0.1908(4) 0.0448(12) Uani d . 1 . .
    H H8 0.7017 0.3972 0.1544 0.054 Uiso calc R 1 . .
    C C9 0.5451(11) 0.2956(3) 0.0587(6) 0.0655(18) Uani d . 1 . .
    H H9A 0.7027 0.3014 0.0599 0.079 Uiso calc R 1 . .
    H H9B 0.5179 0.2510 0.0652 0.079 Uiso calc R 1 . .
    C C10 0.4140(17) 0.3190(6) -0.0446(8) 0.0426(8) Uani d . 1 . .
    H H10A 0.2601 0.3080 -0.0501 0.168 Uiso calc R 1 . .
    H H10B 0.4681 0.3005 -0.1039 0.168 Uiso calc R 1 . .
    H H10C 0.4278 0.3640 -0.0473 0.168 Uiso calc R 1 . .
    C C11 -0.1716(9) 0.1431(2) 0.2519(4) 0.0462(13) Uani d . 1 . .
    H H11A -0.2457 0.1731 0.2908 0.055 Uiso calc R 1 . .
    H H11B -0.0778 0.1164 0.3051 0.055 Uiso calc R 1 . .
    C C12 -0.3438(8) 0.1034(2) 0.1784(4) 0.0375(10) Uani d . 1 . .
    H H12A -0.4224 0.0785 0.2233 0.045 Uiso calc R 1 . .
    H H12B -0.4517 0.1311 0.1343 0.045 Uiso calc R 1 . .
    C C13 0.0646(7) 0.1360(2) 0.1181(4) 0.0330(10) Uani d . 1 . .
    H H13A 0.1711 0.1080 0.1622 0.040 Uiso calc R 1 . .
    H H13B 0.1435 0.1611 0.0735 0.040 Uiso calc R 1 . .
    C C14 -0.1164(7) 0.0976(2) 0.0452(4) 0.0297(9) Uani d . 1 . .
    H H14A -0.2129 0.1259 -0.0039 0.036 Uiso calc R 1 . .
    H H14B -0.0469 0.0694 0.0013 0.036 Uiso calc R 1 . .
    H H5N -0.163(7) 0.035(2) 0.152(3) 0.044 Uiso d D 1 . .
    N N1 0.4839(7) 0.3299(2) 0.1527(3) 0.0454(11) Uani d . 1 . .
    N N2 0.2161(6) 0.25401(17) 0.1666(3) 0.0354(9) Uani d . 1 . .
    N N3 -0.0183(7) 0.26577(19) 0.2969(4) 0.0427(10) Uani d . 1 . .
    N N4 -0.0326(6) 0.17705(17) 0.1881(3) 0.0327(8) Uani d . 1 . .
    N N5 -0.2530(5) 0.06053(15) 0.1053(3) 0.0262(7) Uani d D 1 . .
    O O1 0.3477(5) 0.42282(13) 0.4188(2) 0.0288(7) Uani d . 1 . .
    O O2 0.6982(5) 0.50474(11) 0.3906(2) 0.0270(7) Uani d . 1 . .
    O O3 0.8546(7) 0.4840(2) 0.2525(3) 0.0579(11) Uani d . 1 . .
loop_
    _atom_site_aniso_label
    _atom_site_aniso_U_11
    _atom_site_aniso_U_22
    _atom_site_aniso_U_33
    _atom_site_aniso_U_12
    _atom_site_aniso_U_13
    _atom_site_aniso_U_23
    Ni1 0.0256(4) 0.0139(4) 0.0257(4) -0.0008(2) 0.0040(3) -0.0028(3)
    C1 0.032(2) 0.022(2) 0.034(2) -0.0029(17) 0.0055(18) -0.0007(17)
    C2 0.041(2) 0.022(2) 0.031(2) -0.0069(17) 0.0088(18) -0.0052(17)
    C3 0.0291(19) 0.0178(18) 0.026(2) -0.0008(15) 0.0020(16) -0.0002(16)
    C4 0.034(2) 0.023(2) 0.030(2) -0.0027(17) 0.0072(17) -0.0047(17)
    C5 0.040(2) 0.032(2) 0.046(3) -0.0112(19) 0.019(2) -0.019(2)
    C6 0.032(2) 0.024(2) 0.038(2) -0.0061(17) 0.0082(18) -0.0090(18)
    C7 0.041(2) 0.028(2) 0.034(2) -0.0039(18) 0.0117(19) -0.0074(18)
    C8 0.059(3) 0.037(3) 0.043(3) -0.017(2) 0.022(2) -0.012(2)
    C9 0.077(4) 0.060(4) 0.068(4) -0.025(3) 0.034(3) -0.018(3)
    C10 0.0396(18) 0.047(2) 0.0409(17) 0.0122(15) 0.0083(14) 0.0059(15)
    C11 0.052(3) 0.041(3) 0.053(3) -0.025(2) 0.028(2) -0.021(2)
    C12 0.039(2) 0.031(2) 0.045(3) -0.0097(19) 0.015(2) -0.011(2)
    C13 0.029(2) 0.029(2) 0.045(2) -0.0055(17) 0.0152(19) -0.0153(19)
    C14 0.032(2) 0.0219(19) 0.037(2) -0.0034(16) 0.0120(18) -0.0042(17)
    N1 0.061(3) 0.040(2) 0.042(2) -0.025(2) 0.026(2) -0.0145(18)
    N2 0.047(2) 0.0271(18) 0.035(2) -0.0156(16) 0.0169(17) -0.0112(16)
    N3 0.044(2) 0.030(2) 0.057(3) -0.0140(17) 0.0198(19) -0.0192(19)
    N4 0.0348(18) 0.0239(18) 0.042(2) -0.0081(15) 0.0143(16) -0.0121(16)
    N5 0.0275(17) 0.0193(16) 0.0303(18) -0.0026(13) 0.0020(14) -0.0004(14)
    O1 0.0317(15) 0.0215(14) 0.0351(16) -0.0043(11) 0.0111(12) -0.0069(12)
    O2 0.0329(16) 0.0184(14) 0.0298(16) 0.0003(11) 0.0066(12) -0.0026(11)
    O3 0.069(3) 0.061(2) 0.055(2) -0.037(2) 0.040(2) -0.026(2)
_geom_special_details
;
All e.s.d.'s (except the e.s.d. in the dihedral angle between two l.s. planes)
are estimated using the full covariance matrix. The cell e.s.d.'s are taken
into account individually in the estimation of e.s.d.'s in distances, angles
and torsion angles; correlations between e.s.d.'s in cell parameters are only
used when they are defined by crystal symmetry. An approximate (isotropic)
treatment of cell e.s.d.'s is used for estimating e.s.d.'s involving l.s.
planes.
;
loop_
    _geom_bond_atom_site_label_1
    _geom_bond_atom_site_label_2
    _geom_bond_site_symmetry_2
    _geom_bond_distance
    _geom_bond_publ_flag
    Ni1 O2 3_666 2.013(3) ?
    Ni1 O2 . 2.013(3) y
    Ni1 O1 3_666 2.051(3) ?
    Ni1 O1 . 2.051(3) y
    Ni1 N5 2 2.207(3) y
    Ni1 N5 4_666 2.207(3) ?
    C1 O3 . 1.236(6) ?
    C1 O2 . 1.260(5) ?
    C1 C2 . 1.505(6) ?
    C2 C8 . 1.358(6) ?
    C2 C3 . 1.448(6) ?
    C3 O1 . 1.260(5) ?
    C3 C4 . 1.441(6) ?
    C4 C7 . 1.398(6) ?
    C4 C5 . 1.413(6) ?
    C5 N3 . 1.305(6) ?
    C5 H5 . 0.9300 ?
    C6 N2 . 1.334(6) ?
    C6 N4 . 1.357(5) ?
    C6 N3 . 1.357(6) ?
    C7 N2 . 1.341(6) ?
    C7 N1 . 1.382(6) ?
    C8 N1 . 1.348(6) ?
    C8 H8 . 0.9300 ?
    C9 C10 . 1.464(12) ?
    C9 N1 . 1.498(7) ?
    C9 H9A . 0.9700 ?
    C9 H9B . 0.9700 ?
    C10 H10A . 0.9600 ?
    C10 H10B . 0.9600 ?
    C10 H10C . 0.9600 ?
    C11 N4 . 1.472(6) ?
    C11 C12 . 1.509(6) ?
    C11 H11A . 0.9700 ?
    C11 H11B . 0.9700 ?
    C12 N5 . 1.480(6) ?
    C12 H12A . 0.9700 ?
    C12 H12B . 0.9700 ?
    C13 N4 . 1.450(5) ?
    C13 C14 . 1.522(6) ?
    C13 H13A . 0.9700 ?
    C13 H13B . 0.9700 ?
    C14 N5 . 1.467(5) ?
    C14 H14A . 0.9700 ?
    C14 H14B . 0.9700 ?
    N5 Ni1 2_545 2.207(3) ?
    N5 H5N . 0.90(4) ?
loop_
    _geom_angle_atom_site_label_1
    _geom_angle_atom_site_label_2
    _geom_angle_atom_site_label_3
    _geom_angle_site_symmetry_1
    _geom_angle_site_symmetry_3
    _geom_angle
    _geom_angle_publ_flag
    O2 Ni1 O2 3_666 . 180.0 ?
    O2 Ni1 O1 3_666 3_666 88.73(11) ?
    O2 Ni1 O1 . 3_666 91.27(11) ?
    O2 Ni1 O1 3_666 . 91.27(11) ?
    O2 Ni1 O1 . . 88.73(11) ?
    O1 Ni1 O1 3_666 . 180.0 ?
    O2 Ni1 N5 3_666 2 90.14(12) ?
    O2 Ni1 N5 . 2 89.86(12) ?
    O1 Ni1 N5 3_666 2 91.00(11) ?
    O1 Ni1 N5 . 2 89.00(11) ?
    O2 Ni1 N5 3_666 4_666 89.86(12) ?
    O2 Ni1 N5 . 4_666 90.14(12) ?
    O1 Ni1 N5 3_666 4_666 89.00(11) ?
    O1 Ni1 N5 . 4_666 91.00(11) ?
    N5 Ni1 N5 2 4_666 180.0 ?
    O3 C1 O2 . . 122.8(4) ?
    O3 C1 C2 . . 118.4(4) ?
    O2 C1 C2 . . 118.9(4) ?
    C8 C2 C3 . . 118.6(4) ?
    C8 C2 C1 . . 116.2(4) ?
    C3 C2 C1 . . 125.1(4) ?
    O1 C3 C4 . . 119.5(4) ?
    O1 C3 C2 . . 126.1(4) ?
    C4 C3 C2 . . 114.4(4) ?
    C7 C4 C5 . . 113.6(4) ?
    C7 C4 C3 . . 123.4(4) ?
    C5 C4 C3 . . 122.9(4) ?
    N3 C5 C4 . . 124.7(4) ?
    N3 C5 H5 . . 117.6 ?
    C4 C5 H5 . . 117.6 ?
    N2 C6 N4 . . 116.5(4) ?
    N2 C6 N3 . . 126.2(4) ?
    N4 C6 N3 . . 117.4(4) ?
    N2 C7 N1 . . 117.8(4) ?
    N2 C7 C4 . . 123.5(4) ?
    N1 C7 C4 . . 118.6(4) ?
    N1 C8 C2 . . 126.3(5) ?
    N1 C8 H8 . . 116.9 ?
    C2 C8 H8 . . 116.9 ?
    C10 C9 N1 . . 110.6(7) ?
    C10 C9 H9A . . 109.5 ?
    N1 C9 H9A . . 109.5 ?
    C10 C9 H9B . . 109.5 ?
    N1 C9 H9B . . 109.5 ?
    H9A C9 H9B . . 108.1 ?
    C9 C10 H10A . . 109.5 ?
    C9 C10 H10B . . 109.5 ?
    H10A C10 H10B . . 109.5 ?
    C9 C10 H10C . . 109.5 ?
    H10A C10 H10C . . 109.5 ?
    H10B C10 H10C . . 109.5 ?
    N4 C11 C12 . . 110.6(4) ?
    N4 C11 H11A . . 109.5 ?
    C12 C11 H11A . . 109.5 ?
    N4 C11 H11B . . 109.5 ?
    C12 C11 H11B . . 109.5 ?
    H11A C11 H11B . . 108.1 ?
    N5 C12 C11 . . 114.8(4) ?
    N5 C12 H12A . . 108.6 ?
    C11 C12 H12A . . 108.6 ?
    N5 C12 H12B . . 108.6 ?
    C11 C12 H12B . . 108.6 ?
    H12A C12 H12B . . 107.6 ?
    N4 C13 C14 . . 110.4(3) ?
    N4 C13 H13A . . 109.6 ?
    C14 C13 H13A . . 109.6 ?
    N4 C13 H13B . . 109.6 ?
    C14 C13 H13B . . 109.6 ?
    H13A C13 H13B . . 108.1 ?
    N5 C14 C13 . . 113.6(4) ?
    N5 C14 H14A . . 108.8 ?
    C13 C14 H14A . . 108.8 ?
    N5 C14 H14B . . 108.8 ?
    C13 C14 H14B . . 108.8 ?
    H14A C14 H14B . . 107.7 ?
    C8 N1 C7 . . 118.6(4) ?
    C8 N1 C9 . . 119.9(4) ?
    C7 N1 C9 . . 121.5(4) ?
    C6 N2 C7 . . 115.9(4) ?
    C5 N3 C6 . . 115.5(4) ?
    C6 N4 C13 . . 120.5(4) ?
    C6 N4 C11 . . 122.5(4) ?
    C13 N4 C11 . . 113.0(3) ?
    C14 N5 C12 . . 108.4(3) ?
    C14 N5 Ni1 . 2_545 113.5(2) ?
    C12 N5 Ni1 . 2_545 115.6(2) ?
    C14 N5 H5N . . 109(3) ?
    C12 N5 H5N . . 103(4) ?
    Ni1 N5 H5N 2_545 . 107(3) ?
    C3 O1 Ni1 . . 127.3(3) ?
    C1 O2 Ni1 . . 134.0(3) ?
loop_
    _geom_torsion_atom_site_label_1
    _geom_torsion_atom_site_label_2
    _geom_torsion_atom_site_label_3
    _geom_torsion_atom_site_label_4
    _geom_torsion_site_symmetry_1
    _geom_torsion_site_symmetry_2
    _geom_torsion_site_symmetry_3
    _geom_torsion_site_symmetry_4
    _geom_torsion
    _geom_torsion_publ_flag
    O3 C1 C2 C8 . . . . 1.5(7) ?
    O2 C1 C2 C8 . . . . -176.7(4) ?
    O3 C1 C2 C3 . . . . 178.7(4) ?
    O2 C1 C2 C3 . . . . 0.6(6) ?
    C8 C2 C3 O1 . . . . 176.7(4) ?
    C1 C2 C3 O1 . . . . -0.5(7) ?
    C8 C2 C3 C4 . . . . -1.8(6) ?
    C1 C2 C3 C4 . . . . -178.9(4) ?
    O1 C3 C4 C7 . . . . -174.8(4) ?
    C2 C3 C4 C7 . . . . 3.8(6) ?
    O1 C3 C4 C5 . . . . 5.1(6) ?
    C2 C3 C4 C5 . . . . -176.4(4) ?
    C7 C4 C5 N3 . . . . 4.1(7) ?
    C3 C4 C5 N3 . . . . -175.8(5) ?
    C5 C4 C7 N2 . . . . -5.8(7) ?
    C3 C4 C7 N2 . . . . 174.0(4) ?
    C5 C4 C7 N1 . . . . 177.2(4) ?
    C3 C4 C7 N1 . . . . -2.9(7) ?
    C3 C2 C8 N1 . . . . -1.0(8) ?
    C1 C2 C8 N1 . . . . 176.4(5) ?
    N4 C11 C12 N5 . . . . 52.7(6) ?
    N4 C13 C14 N5 . . . . -56.3(5) ?
    C2 C8 N1 C7 . . . . 2.0(8) ?
    C2 C8 N1 C9 . . . . -177.7(6) ?
    N2 C7 N1 C8 . . . . -177.2(5) ?
    C4 C7 N1 C8 . . . . 0.0(7) ?
    N2 C7 N1 C9 . . . . 2.6(8) ?
    C4 C7 N1 C9 . . . . 179.8(5) ?
    C10 C9 N1 C8 . . . . -89.8(8) ?
    C10 C9 N1 C7 . . . . 90.4(7) ?
    N4 C6 N2 C7 . . . . -175.6(4) ?
    N3 C6 N2 C7 . . . . 5.9(7) ?
    N1 C7 N2 C6 . . . . 178.4(4) ?
    C4 C7 N2 C6 . . . . 1.4(7) ?
    C4 C5 N3 C6 . . . . 2.0(8) ?
    N2 C6 N3 C5 . . . . -7.5(8) ?
    N4 C6 N3 C5 . . . . 174.0(4) ?
    N2 C6 N4 C13 . . . . 11.1(6) ?
    N3 C6 N4 C13 . . . . -170.2(4) ?
    N2 C6 N4 C11 . . . . 167.2(4) ?
    N3 C6 N4 C11 . . . . -14.2(7) ?
    C14 C13 N4 C6 . . . . -147.5(4) ?
    C14 C13 N4 C11 . . . . 54.4(5) ?
    C12 C11 N4 C6 . . . . 149.6(4) ?
    C12 C11 N4 C13 . . . . -52.7(6) ?
    C13 C14 N5 C12 . . . . 54.2(5) ?
    C13 C14 N5 Ni1 . . . 2_545 -176.1(3) ?
    C11 C12 N5 C14 . . . . -53.0(5) ?
    C11 C12 N5 Ni1 . . . 2_545 178.4(3) ?
    C4 C3 O1 Ni1 . . . . 178.8(3) ?
    C2 C3 O1 Ni1 . . . . 0.4(6) ?
    O2 Ni1 O1 C3 3_666 . . . 179.7(3) ?
    O2 Ni1 O1 C3 . . . . -0.3(3) ?
    N5 Ni1 O1 C3 2 . . . 89.6(3) ?
    N5 Ni1 O1 C3 4_666 . . . -90.4(3) ?
    O3 C1 O2 Ni1 . . . . -178.7(4) ?
    C2 C1 O2 Ni1 . . . . -0.7(6) ?
    O1 Ni1 O2 C1 3_666 . . . -179.5(4) ?
    O1 Ni1 O2 C1 . . . . 0.5(4) ?
    N5 Ni1 O2 C1 2 . . . -88.5(4) ?
    N5 Ni1 O2 C1 4_666 . . . 91.5(4) ?
loop_
    _geom_hbond_atom_site_label_D
    _geom_hbond_atom_site_label_H
    _geom_hbond_atom_site_label_A
    _geom_hbond_site_symmetry_A
    _geom_hbond_distance_DH
    _geom_hbond_distance_HA
    _geom_hbond_distance_DA
    _geom_hbond_angle_DHA
    N5 H5N O3 2_645 0.90(4) 2.29(4) 3.161(5) 163(5)
data_global
_journal_date_recd_electronic     2009-12-22
_journal_date_accepted     2009-12-24
_journal_name_full     'Acta Crystallographica, Section E'
_journal_year     2010
_journal_volume     66
_journal_issue      2
_journal_page_first     m123
_journal_page_last     m123
_journal_paper_category     QM
_journal_coeditor_code     HB5292
_publ_contact_author_name     'Professor Zhe An'
_publ_contact_author_address
;
School of Chemistry and Life Science,
Maoming University,
Maoming 525000,
People's Republic of China
;
_publ_contact_author_email     anzhe6409@sina.com
_publ_contact_author_fax     '086 668 2923376'
_publ_contact_author_phone     '086 668 2923376'
_publ_section_title
;\
Poly[bis[\m~2~-8-ethyl-5-oxo-2-(piperazin-1-yl)-5,8-dihydropyrido[2,3-\
<i>d</i>]pyrimidine-6-carboxylato]nickel(II)]
;
loop_
    _publ_author_name
    _publ_author_address
    'Zhe An'
;
School of Chemistry and Life Science,
Maoming University,
Maoming 525000,
People's Republic of China
;
    'Ling Zhu'
;
School of Chemistry and Life Science,
Maoming University,
Maoming 525000,
People's Republic of China
;
