# Supplementary material for: Poly[bis­[μ2-8-ethyl-5-oxo-2-(piperazin-1-yl)-5,8-dihydro­pyrido[2,3-d]pyrimidine-6-carboxyl­ato]nickel(II)]
Source: Acta Crystallogr Sect E Struct Rep Online. 2010 Jan 9;66(Pt 2):m123. doi: 10.1107/S1600536809055408 (PMC2979888; doi:10.1107/S1600536809055408)
Supplement: Supplementary file 2 [file e-66-0m123-Isup2.hkl]

# 
# h,k,l, Fc-squared, Fo-squared, sigma(Fo-squared) and status flag 
# 
data_I
_shelx_title ' a in P2(1)/c' 
_shelx_refln_list_code          4 
_shelx_F_calc_maximum      228.39 
_exptl_crystal_F_000       692.00 
_reflns_d_resolution_high  0.8378 
 
loop_ 
 _symmetry_equiv_pos_as_xyz 
 'x, y, z' 
 '-x, y+1/2, -z+1/2' 
 '-x, -y, -z' 
 'x, -y-1/2, z-1/2' 
 
_cell_length_a     6.1249 
_cell_length_b    21.2500 
_cell_length_c    12.5511 
_cell_angle_alpha  90.000 
_cell_angle_beta  101.846 
_cell_angle_gamma  90.000 
 
_shelx_F_squared_multiplier     1.000 
 
loop_ 
 _refln_index_h 
 _refln_index_k 
 _refln_index_l 
 _refln_F_squared_calc 
 _refln_F_squared_meas 
 _refln_F_squared_sigma 
 _refln_observed_status 
   2   0   0     2068.10     1945.90     53.74 o 
   3   0   0        4.33       14.13      3.29 o 
   4   0   0     1105.65      979.53     52.99 o 
   5   0   0     1127.27     1087.67     59.57 o 
   6   0   0      150.09      152.01     22.41 o 
   7   0   0      116.01      119.47     18.93 o 
   1   1   0     1386.00     1455.39     34.15 o 
   2   1   0       18.80       13.79      3.23 o 
   3   1   0       19.35       22.85      2.88 o 
   4   1   0      271.02      299.23     17.85 o 
   5   1   0        2.80        6.08      6.83 o 
   6   1   0       16.56       23.44     11.57 o 
   7   1   0        8.42       28.00     13.50 o 
   1   2   0     9145.21     8604.18     89.68 o 
   2   2   0     1453.54     1324.60     30.79 o 
   3   2   0      921.83     1046.06     27.81 o 
   4   2   0       29.12       42.54      5.22 o 
   5   2   0     1178.70     1234.68     44.62 o 
   6   2   0      288.14      279.20     21.06 o 
   7   2   0        9.14      -13.50     13.50 o 
   1   3   0     7097.02     5754.61     54.81 o 
   2   3   0     1049.07     1150.05     35.65 o 
   3   3   0       75.17      149.33     11.16 o 
   4   3   0       80.87       92.32      6.17 o 
   5   3   0       94.42       66.97     12.43 o 
   6   3   0      100.63       95.06      9.76 o 
   7   3   0       12.52       25.73     13.61 o 
   1   4   0        6.60       11.02      3.17 o 
   3   4   0      974.80     1104.25     28.12 o 
   4   4   0     3117.28     2983.51     54.64 o 
   5   4   0      747.77      823.82     43.43 o 
   6   4   0      462.72      493.55     50.61 o 
   7   4   0       43.31       50.64      9.59 o 
   1   5   0      518.63      358.51     13.04 o 
   2   5   0        1.78       11.00      4.17 o 
   3   5   0        7.03        5.76      3.17 o 
   4   5   0       61.57       58.71      5.27 o 
   5   5   0      340.19      288.59     22.17 o 
   6   5   0      237.92      202.79     19.07 o 
   7   5   0       43.04       58.12      9.80 o 
   1   6   0     1087.61     1260.85     26.23 o 
   3   6   0     2182.27     2299.69     40.42 o 
   4   6   0     1849.78     1705.12     61.02 o 
   5   6   0     1739.82     1854.20     91.41 o 
   6   6   0      416.49      399.41     40.42 o 
   1   7   0        8.73        7.15      1.72 o 
   2   7   0      799.39     1065.73     27.86 o 
   3   7   0      346.15      406.94     19.73 o 
   4   7   0        9.49       11.50      3.64 o 
   5   7   0       82.25       52.74     12.01 o 
   6   7   0      180.95      154.55     18.73 o 
   0   8   0     3116.76     3869.18     62.59 o 
   2   8   0      373.77      263.27     13.17 o 
   3   8   0     1255.71     1398.04     36.43 o 
   4   8   0      244.23      237.42     23.58 o 
   5   8   0       89.62       84.76     11.55 o 
   6   8   0      244.86      274.86     61.09 o 
   1   9   0      223.05      163.66     10.20 o 
   2   9   0      256.16      201.46     11.53 o 
   3   9   0        1.58       10.44      2.12 o 
   4   9   0       10.84       30.83      5.57 o 
   5   9   0      733.34      671.28     52.05 o 
   6   9   0        6.90       26.13      8.83 o 
   0  10   0     4769.08     4591.16     76.33 o 
   1  10   0     7363.65     7632.99     81.89 o 
   2  10   0     1618.25     1547.61     37.52 o 
   3  10   0      270.56      306.05     15.97 o 
   4  10   0      100.52       89.69     18.00 o 
   5  10   0      828.19      826.69     60.52 o 
   6  10   0      403.81      447.79     39.90 o 
   1  11   0     1355.73     1429.64     30.08 o 
   2  11   0        2.24        6.64      2.29 o 
   3  11   0       77.03       72.49      7.12 o 
   4  11   0        3.75       10.17      6.65 o 
   5  11   0        5.57       20.36     12.01 o 
   6  11   0       11.94       18.04     16.68 o 
   0  12   0    10505.14    11505.39    137.92 o 
   1  12   0     1328.01     1287.90     29.89 o 
   2  12   0      742.76      688.19     24.35 o 
   3  12   0      285.17      270.09     18.16 o 
   4  12   0     1057.35     1051.82     69.20 o 
   5  12   0      311.66      358.06     36.44 o 
   6  12   0      354.73      341.44     33.45 o 
   1  13   0      198.77      228.35     13.97 o 
   2  13   0      241.23      334.46     20.98 o 
   3  13   0      218.91      216.58     16.26 o 
   4  13   0      198.80      190.36     24.85 o 
   5  13   0       39.97       63.92      8.68 o 
   6  13   0       19.11       31.57      9.70 o 
   0  14   0      197.22      178.01     15.74 o 
   1  14   0     1598.28     1516.86     41.72 o 
   2  14   0       81.61       91.55     13.77 o 
   3  14   0      623.58      583.57     30.67 o 
   4  14   0      442.94      471.23     43.92 o 
   5  14   0      350.63      305.48     34.72 o 
   1  15   0       28.26       27.23      4.07 o 
   2  15   0      354.41      398.86     24.74 o 
   3  15   0       29.43       37.14      6.55 o 
   4  15   0      167.83      187.23     25.58 o 
   5  15   0        0.84       -8.37      8.37 o 
   0  16   0     2009.71     1963.26     63.10 o 
   1  16   0      491.14      487.35     27.13 o 
   2  16   0      339.32      334.00     22.49 o 
   3  16   0      264.71      223.64     29.86 o 
   4  16   0      734.02      686.64     45.86 o 
   5  16   0      228.40      204.40     31.40 o 
   1  17   0      164.33      170.42     20.28 o 
   2  17   0        3.56       20.60      3.57 o 
   3  17   0        1.14        6.89     10.81 o 
   4  17   0      338.68      254.20     28.99 o 
   5  17   0       35.46       31.83      9.70 o 
   0  18   0      465.48      532.35     61.15 o 
   1  18   0      828.81      834.22     38.90 o 
   2  18   0      568.82      553.22     31.04 o 
   3  18   0      223.30      220.04     20.68 o 
   4  18   0      520.82      576.44     41.27 o 
   5  18   0      106.84      153.92     17.96 o 
   1  19   0       41.30       38.80     10.45 o 
   2  19   0        0.08       12.47      4.09 o 
   3  19   0       12.06       24.21      9.40 o 
   4  19   0        0.09       -0.14      7.23 o 
   0  20   0      493.66      398.10     52.46 o 
   1  20   0      771.08      803.43     56.61 o 
   2  20   0        7.30        7.08      4.31 o 
   3  20   0      498.69      395.90     33.58 o 
   4  20   0      173.64      155.79     18.73 o 
   1  21   0        0.99       22.97      5.97 o 
   2  21   0       53.47       46.01      6.02 o 
   3  21   0       22.40       32.23      9.79 o 
   4  21   0        5.20       -8.11     18.04 o 
   0  22   0      549.05      526.32     65.91 o 
   1  22   0        3.35        1.45      6.42 o 
   2  22   0     1112.29     1085.51     56.40 o 
   3  22   0      146.26      147.80     19.52 o 
   1  23   0       41.76       33.21      6.91 o 
   2  23   0       56.14       56.83     11.79 o 
   3  23   0       71.39       82.95     13.85 o 
   0  24   0       52.29       59.38     12.01 o 
   1  24   0      888.76      897.02     64.21 o 
   2  24   0      305.38      261.14     35.36 o 
   1  25   0        3.03       31.02     20.83 o 
  -7   1   1       79.37       82.84     13.78 o 
  -6   1   1       17.29        6.66      6.71 o 
  -5   1   1      785.60      805.85     29.99 o 
  -4   1   1      325.75      310.23     18.28 o 
  -3   1   1        4.16        4.91      2.51 o 
  -2   1   1      283.77      238.82     17.45 o 
   2   1   1        5.70       12.09      3.05 o 
   3   1   1      126.02      110.75      8.98 o 
   4   1   1      743.16      821.01     33.35 o 
   5   1   1     1288.60     1280.81     46.38 o 
   6   1   1      536.56      577.32     35.10 o 
   7   1   1      226.77      224.49     28.55 o 
  -7   2   1       33.53       34.14     13.61 o 
  -6   2   1        1.37       17.42      5.53 o 
  -5   2   1       51.97       62.22      5.88 o 
  -4   2   1       20.20       21.94      2.58 o 
  -3   2   1      272.98      224.29     13.23 o 
  -2   2   1       17.23        7.50      2.39 o 
  -1   2   1     9166.83     8978.43     89.14 o 
   0   2   1     1834.97     2233.70     36.31 o 
   1   2   1     6560.62     5790.22     67.67 o 
   2   2   1      324.04      382.44     14.24 o 
   3   2   1       37.81       29.26      3.80 o 
   4   2   1       93.86       93.27      7.86 o 
   5   2   1        0.00       -0.16      4.19 o 
   6   2   1      144.78      103.91     11.32 o 
   7   2   1       11.24       47.20     14.55 o 
  -7   3   1        7.33       32.40      9.25 o 
  -6   3   1      108.69      118.91     10.44 o 
  -5   3   1     1060.28     1110.79     41.72 o 
  -4   3   1     2857.34     2839.24     54.89 o 
  -3   3   1     2353.82     2060.87     46.31 o 
  -2   3   1     1412.13     1130.52     31.41 o 
  -1   3   1     1583.44     1139.30     25.41 o 
   1   3   1    52160.23    53431.15    401.16 o 
   2   3   1      167.04      203.08     12.10 o 
   3   3   1      529.10      407.30     15.60 o 
   4   3   1      506.32      469.00     23.45 o 
   5   3   1      539.90      501.17     32.17 o 
   6   3   1      828.53      807.78     45.36 o 
  -7   4   1       62.80       66.14     10.71 o 
  -6   4   1       64.81       48.70      8.52 o 
  -5   4   1        8.40       18.48      4.40 o 
  -4   4   1      146.96      186.19     10.49 o 
  -3   4   1      152.29      133.88     10.08 o 
  -1   4   1        2.30       -1.85      1.85 o 
   0   4   1       17.32        9.77      4.49 o 
   2   4   1     3387.47     3957.48     61.16 o 
   3   4   1       13.67       12.05      2.38 o 
   4   4   1      154.97      116.52     10.44 o 
   5   4   1      624.93      693.59     39.16 o 
   6   4   1       49.61       64.09      7.34 o 
  -7   5   1       66.06       77.44      9.70 o 
  -6   5   1      201.53      207.54     21.81 o 
  -5   5   1     1460.24     1499.41     60.55 o 
  -4   5   1     2261.79     2576.30     51.31 o 
  -3   5   1      884.84      775.54     27.48 o 
  -1   5   1     1545.79     1938.94     30.99 o 
   1   5   1     1989.92     1684.50     35.44 o 
   2   5   1     1368.16     1728.38     41.06 o 
   3   5   1      322.52      249.20     11.38 o 
   4   5   1     1102.12     1136.12     49.75 o 
   5   5   1       87.50      114.10      9.98 o 
   6   5   1      212.50      258.55     24.46 o 
  -7   6   1        2.94       15.16     10.20 o 
  -6   6   1       33.53       38.71     18.93 o 
  -5   6   1      444.73      483.73     39.76 o 
  -4   6   1      108.98       89.71      7.36 o 
  -3   6   1        1.13        9.73      4.11 o 
  -2   6   1       36.09        9.83      1.48 o 
  -1   6   1      161.70      208.16      9.44 o 
   0   6   1     2322.86     2257.81     33.31 o 
   1   6   1     1622.70     2264.35     36.44 o 
   2   6   1        6.17        9.90      2.14 o 
   3   6   1       97.63      106.09      6.41 o 
   4   6   1        8.06       24.83      4.05 o 
   5   6   1       13.84       26.93      5.07 o 
   6   6   1      216.46      218.51     20.91 o 
  -6   7   1      192.48      183.03     19.28 o 
  -5   7   1     1544.41     1510.21     84.51 o 
  -4   7   1     2557.06     2896.50     64.86 o 
  -3   7   1     2202.58     1910.70     45.98 o 
  -2   7   1      771.51      986.56     25.57 o 
   1   7   1     5892.54     5146.49     64.49 o 
   2   7   1     2636.92     3199.02     49.39 o 
   3   7   1      571.96      481.85     19.00 o 
   4   7   1      300.98      286.13     22.22 o 
   5   7   1      138.53      155.84     21.69 o 
   6   7   1      236.94      290.41     32.54 o 
  -6   8   1       37.11       50.00      8.62 o 
  -5   8   1      574.93      599.76     48.15 o 
  -4   8   1      104.77      122.58     12.59 o 
  -3   8   1       93.53      110.29      8.99 o 
  -2   8   1      107.02      189.36     10.29 o 
  -1   8   1       16.43        8.45      2.29 o 
   0   8   1       48.48       81.97      6.57 o 
   2   8   1     2467.61     3132.70     50.87 o 
   3   8   1       11.02        2.58      2.52 o 
   4   8   1       17.67       47.62      9.23 o 
   5   8   1      434.29      416.59     36.71 o 
   6   8   1        0.03       -2.22      8.26 o 
  -6   9   1      310.09      318.37     31.09 o 
  -5   9   1       51.71       44.60      9.02 o 
  -4   9   1      928.07      983.76     47.04 o 
  -3   9   1      905.50      750.28     28.06 o 
  -2   9   1     3181.00     3611.13     50.96 o 
  -1   9   1       12.10       19.53      3.70 o 
   0   9   1     2712.68     2385.76     37.09 o 
   1   9   1     9701.14     9704.43     90.27 o 
   2   9   1      735.78      758.60     25.21 o 
   3   9   1      729.75      656.97     24.21 o 
   4   9   1       13.12       17.69      5.07 o 
   5   9   1     1811.24     1864.39     97.33 o 
   6   9   1      384.56      372.42     34.69 o 
  -6  10   1        0.08        9.49     21.86 o 
  -5  10   1      677.44      575.51     52.10 o 
  -4  10   1       15.98       10.97      5.38 o 
  -3  10   1      173.01      207.91     16.57 o 
  -2  10   1       15.61       14.67      2.69 o 
  -1  10   1      535.18      523.85     17.02 o 
   1  10   1      536.44      716.90     24.46 o 
   2  10   1      107.27      174.93     10.89 o 
   3  10   1        0.23        4.32      4.96 o 
   4  10   1       84.71       83.09     15.88 o 
   5  10   1        4.65       -6.51      6.69 o 
   6  10   1        4.88       28.07     15.33 o 
  -6  11   1       31.18       31.01     18.84 o 
  -5  11   1      759.66      773.31     59.46 o 
  -4  11   1      600.14      578.90     54.31 o 
  -3  11   1     2201.56     2306.59     62.41 o 
  -2  11   1      468.53      504.09     20.31 o 
  -1  11   1     1658.95     1649.42     32.82 o 
   0  11   1     2826.61     2685.77     43.40 o 
   1  11   1      998.03      879.60     28.45 o 
   2  11   1      601.68      665.07     25.37 o 
   3  11   1       94.77       96.72     10.93 o 
   4  11   1     1382.34     1220.02     57.53 o 
   5  11   1      171.58      180.71     36.00 o 
   6  11   1      672.23      680.77     72.82 o 
  -6  12   1       61.40       56.70      9.86 o 
  -5  12   1        1.38       20.74     20.23 o 
  -4  12   1      374.65      347.51     52.16 o 
  -3  12   1      623.14      685.64     33.17 o 
  -2  12   1      118.21      108.61     12.68 o 
  -1  12   1       18.19       30.94      4.48 o 
   0  12   1      944.66      941.78     26.10 o 
   1  12   1        0.25        7.47      2.61 o 
   2  12   1       21.23       34.90      6.26 o 
   3  12   1       14.57       30.26      8.72 o 
   4  12   1        0.14        5.96      3.99 o 
   5  12   1      139.62      114.85     22.85 o 
   6  12   1       82.12       62.79     18.84 o 
  -6  13   1      361.99      384.92     37.34 o 
  -5  13   1      368.33      296.35     32.42 o 
  -4  13   1     1466.15     1498.10     71.80 o 
  -3  13   1       61.56       58.81      6.45 o 
  -2  13   1     1006.37      955.19     38.93 o 
  -1  13   1     2000.55     2044.02     40.00 o 
   0  13   1     4012.14     3690.32     55.44 o 
   1  13   1     2279.40     2164.72     49.58 o 
   2  13   1      336.88      350.14     18.77 o 
   3  13   1      681.48      660.06     41.10 o 
   4  13   1       96.14       95.86     13.99 o 
   5  13   1      483.81      565.91     48.30 o 
   6  13   1      163.77      163.34     45.38 o 
  -6  14   1        0.78        9.79     12.60 o 
  -5  14   1        3.73        3.96      6.19 o 
  -4  14   1      182.10      202.46     31.32 o 
  -3  14   1      465.40      480.73     27.74 o 
  -2  14   1      160.55      187.35     16.13 o 
  -1  14   1       78.98       76.15     13.24 o 
   0  14   1      674.56      720.22     24.16 o 
   1  14   1       32.43       28.59      6.97 o 
   2  14   1       92.66      102.06     10.81 o 
   3  14   1       33.49       28.17      5.21 o 
   4  14   1        9.64       19.32      4.90 o 
   5  14   1       19.48       28.55      8.23 o 
  -5  15   1      396.30      404.57     40.51 o 
  -4  15   1      437.32      472.36     44.37 o 
  -3  15   1      274.48      299.91     20.59 o 
  -2  15   1       49.02       43.14      6.76 o 
  -1  15   1      967.45      968.19     39.26 o 
   0  15   1     1067.92     1108.48     31.85 o 
   1  15   1     1603.27     1704.21     46.52 o 
   2  15   1      617.27      615.46     31.27 o 
   3  15   1      565.09      526.69     36.97 o 
   4  15   1      960.74      929.96     52.82 o 
   5  15   1      259.75      247.93     28.76 o 
  -5  16   1       40.17       51.60     10.45 o 
  -4  16   1        2.04        4.78      7.10 o 
  -3  16   1       99.46      121.01     12.77 o 
  -2  16   1       69.18       82.52      7.67 o 
  -1  16   1      225.44      233.50     18.12 o 
   0  16   1       20.29       20.11      3.87 o 
   1  16   1      166.62      165.61     13.98 o 
   2  16   1        0.78       11.89      4.32 o 
   3  16   1       21.33       43.78      6.35 o 
   4  16   1       96.54       78.34     13.29 o 
   5  16   1        5.41       -7.93      9.13 o 
  -5  17   1      481.63      515.17     50.37 o 
  -4  17   1      652.33      728.82     59.57 o 
  -3  17   1      216.94      254.89     19.11 o 
  -2  17   1      321.72      289.58     20.67 o 
  -1  17   1      400.29      401.62     24.70 o 
   0  17   1      996.36      992.70     48.91 o 
   1  17   1      476.07      496.90     28.20 o 
   2  17   1      520.92      528.83     29.68 o 
   3  17   1      193.83      216.74     26.13 o 
   4  17   1      606.32      581.88     43.32 o 
   5  17   1       55.60       57.00      9.59 o 
  -5  18   1       37.54       59.63     23.80 o 
  -4  18   1        1.05      -10.04     10.04 o 
  -3  18   1        8.50       15.95     11.00 o 
  -2  18   1        2.80       10.63      3.76 o 
  -1  18   1       28.17       37.19      5.22 o 
   0  18   1       23.69       21.82      4.25 o 
   1  18   1        9.09       11.29      4.42 o 
   2  18   1       18.89       14.67      3.66 o 
   3  18   1      165.76      158.62     22.18 o 
   4  18   1      216.51      195.81     29.77 o 
  -4  19   1      229.95      230.67     43.58 o 
  -3  19   1      681.48      650.15     44.77 o 
  -2  19   1      181.16      147.69     16.01 o 
  -1  19   1     1222.73     1288.33     60.45 o 
   0  19   1      501.34      525.34     43.85 o 
   1  19   1      324.84      343.68     23.44 o 
   2  19   1        8.60       23.28      4.24 o 
   3  19   1      298.53      262.92     23.83 o 
   4  19   1      290.54      274.80     24.64 o 
  -4  20   1       47.50       52.11     10.25 o 
  -3  20   1       79.94       57.47     15.62 o 
  -2  20   1        7.00       18.26      8.32 o 
  -1  20   1       33.41       36.75      7.01 o 
   0  20   1        1.61       24.44      6.59 o 
   1  20   1       14.09       36.99      6.10 o 
   2  20   1      100.83       95.51     15.23 o 
   3  20   1       41.70       49.72      8.79 o 
   4  20   1        5.65       22.83     11.54 o 
  -4  21   1      302.50      287.16     33.15 o 
  -3  21   1      348.22      389.74     32.62 o 
  -2  21   1      712.29      721.38     39.16 o 
  -1  21   1      645.28      620.52     49.41 o 
   0  21   1      844.74      843.70     59.87 o 
   1  21   1       52.90       56.68     22.38 o 
   2  21   1      601.37      529.09     37.81 o 
   3  21   1      276.89      278.48     33.24 o 
  -3  22   1        2.79       -0.08      6.75 o 
  -2  22   1        3.81       15.95      7.73 o 
  -1  22   1        9.08       17.88      6.51 o 
   0  22   1       74.90       72.40     13.65 o 
   1  22   1      276.75      276.67     29.82 o 
   2  22   1        9.17        9.53     14.94 o 
   3  22   1        0.11       -4.78      6.92 o 
  -3  23   1      397.75      390.96     30.14 o 
  -2  23   1       52.47       48.04      9.62 o 
  -1  23   1       23.40       32.49      8.27 o 
   0  23   1      349.94      375.51     35.46 o 
   1  23   1      709.41      626.08     52.41 o 
   2  23   1      790.67      788.51     87.49 o 
  -2  24   1       37.79       29.55     10.57 o 
  -1  24   1        2.73       17.56      7.74 o 
   0  24   1      405.77      357.54     34.74 o 
   1  24   1        0.00       13.99      7.79 o 
   2  24   1       24.12       45.38     11.84 o 
  -1  25   1      242.57      234.07     25.82 o 
   0  25   1       69.22       84.16      8.86 o 
   1  25   1      636.58      595.01     71.44 o 
  -6   0   2       78.49       54.84     10.40 o 
  -5   0   2      414.90      418.86     32.07 o 
  -4   0   2      732.15      683.15     59.10 o 
  -3   0   2     6111.88     5301.64    151.57 o 
  -2   0   2     7084.58     7177.27    145.76 o 
  -1   0   2    17528.94    17141.40    189.86 o 
   1   0   2     4545.61     4618.49     77.15 o 
   2   0   2       28.19       13.73      3.43 o 
   3   0   2      302.60      317.37     40.37 o 
   4   0   2      120.67       71.54     10.30 o 
   5   0   2     1072.83      971.75     57.56 o 
   6   0   2      463.19      444.86     52.40 o 
  -6   1   2       30.37       70.04      9.51 o 
  -5   1   2        8.81       13.19      4.50 o 
  -4   1   2      602.54      631.66     31.78 o 
  -3   1   2     1091.05     1111.72     38.59 o 
  -2   1   2      436.48      499.28     31.28 o 
   0   1   2     4505.23     5088.94     72.96 o 
   1   1   2      311.18      278.95     20.54 o 
   2   1   2      107.51       66.74      5.65 o 
   3   1   2        1.44        8.75      6.42 o 
   4   1   2       19.66       15.47      5.78 o 
   5   1   2       71.55       96.55      8.09 o 
   6   1   2       28.77       55.86      8.50 o 
  -7   2   2      253.63      236.50     49.69 o 
  -6   2   2       24.39       59.05      8.06 o 
  -5   2   2      367.31      368.14     18.13 o 
  -4   2   2     3158.50     3437.87     79.65 o 
  -3   2   2       30.84       58.87      7.16 o 
  -2   2   2     1526.03     2004.21     43.80 o 
  -1   2   2       13.71        1.00      4.77 o 
   2   2   2     3192.35     2720.56     42.21 o 
   3   2   2       86.12       94.01      9.55 o 
   4   2   2      911.56      912.76     35.79 o 
   5   2   2      492.71      622.57     36.69 o 
   6   2   2      698.80      785.28     44.25 o 
  -7   3   2       11.79       -1.67      9.25 o 
  -6   3   2       17.07       20.20     13.83 o 
  -5   3   2       31.63       46.62      4.80 o 
  -4   3   2       56.93       76.46      7.05 o 
  -3   3   2      212.94      192.84     14.18 o 
  -1   3   2      133.81       83.26     13.64 o 
   0   3   2       33.05       23.38      7.12 o 
   1   3   2     6838.18     9116.87     82.05 o 
   2   3   2      413.07      334.56     13.88 o 
   3   3   2       73.83      127.09     10.67 o 
   4   3   2       25.17       44.97      4.73 o 
   5   3   2       34.87       35.36      5.64 o 
   6   3   2       14.33       22.40     12.85 o 
  -7   4   2      127.17      154.36     25.84 o 
  -6   4   2      219.24      181.10     18.79 o 
  -5   4   2      485.29      484.32     24.90 o 
  -4   4   2     1670.30     1582.75     46.47 o 
  -3   4   2     1952.71     2168.81     53.53 o 
  -2   4   2        4.36       10.37      1.88 o 
  -1   4   2     1590.59     2243.65     72.02 o 
   1   4   2    35599.14    36424.07    328.51 o 
   2   4   2     5447.75     4823.72     70.85 o 
   3   4   2      491.28      493.57     19.57 o 
   4   4   2      141.31      139.41     14.56 o 
   5   4   2      112.93       76.94     10.71 o 
   6   4   2      162.04      182.03     15.45 o 
  -7   5   2        6.97       -3.50     16.41 o 
  -6   5   2        0.45       10.02      7.24 o 
  -5   5   2       19.68        5.12     11.43 o 
  -4   5   2        2.38       10.20      4.84 o 
  -3   5   2      120.36      115.08     10.79 o 
  -2   5   2      955.56      784.70     24.39 o 
   0   5   2      116.65      125.12     12.89 o 
   2   5   2     3851.86     3878.56     65.83 o 
   3   5   2      499.50      540.85     20.39 o 
   4   5   2      206.15      205.38     17.52 o 
   5   5   2        0.00       14.82      8.62 o 
   6   5   2      369.04      397.35     27.64 o 
  -7   6   2      194.53      152.69     12.60 o 
  -6   6   2        5.03        7.58      7.36 o 
  -5   6   2      504.56      573.00     46.62 o 
  -4   6   2     2266.58     2099.39     54.13 o 
  -3   6   2      902.96      996.33     34.80 o 
   1   6   2    12858.26    13853.01    116.11 o 
   2   6   2    13350.72    13539.97    128.74 o 
   3   6   2      352.80      360.99     15.85 o 
   4   6   2      212.31      233.62     19.51 o 
   5   6   2       30.64       49.99      8.14 o 
   6   6   2      303.53      273.42     35.03 o 
  -7   7   2       23.18       27.95      9.90 o 
  -6   7   2       30.67       42.53      9.04 o 
  -5   7   2       22.99       14.39      7.47 o 
  -4   7   2      191.63      203.49     16.76 o 
  -3   7   2       12.35       13.33      4.76 o 
  -2   7   2      140.78       90.17     22.38 o 
  -1   7   2     1003.52      898.57     33.94 o 
   0   7   2       65.65       71.53      6.80 o 
   1   7   2       19.72        6.23      1.51 o 
   2   7   2     3177.17     3268.54     64.26 o 
   3   7   2      113.64      159.15     12.67 o 
   4   7   2       83.33       55.22     12.27 o 
   5   7   2       51.74       52.99      7.34 o 
   6   7   2       90.14      100.88     32.70 o 
  -6   8   2      251.87      238.75     22.85 o 
  -5   8   2      301.75      343.08     32.24 o 
  -4   8   2     3020.56     3098.79     86.08 o 
  -3   8   2     1177.80     1415.21     46.67 o 
  -2   8   2     3920.88     3812.18     99.26 o 
  -1   8   2      159.76       81.11      8.80 o 
   1   8   2     9728.85    10649.68     92.17 o 
   2   8   2      633.96      510.46     19.18 o 
   3   8   2      307.74      311.21     19.57 o 
   4   8   2       84.09      112.13     13.31 o 
   5   8   2     1722.55     1839.85     96.73 o 
   6   8   2      110.61      157.30     18.04 o 
  -6   9   2       12.14       16.54     14.94 o 
  -5   9   2      308.80      315.40     31.75 o 
  -4   9   2      322.40      349.79     25.25 o 
  -3   9   2        5.89       14.07      5.05 o 
  -2   9   2      599.67      562.44     26.38 o 
  -1   9   2      373.33      466.97     18.20 o 
   0   9   2      430.29      310.56     14.38 o 
   1   9   2      129.32      181.31     10.94 o 
   2   9   2      509.67      408.31     17.79 o 
   3   9   2        0.12        4.07      4.31 o 
   4   9   2       97.45      122.61     10.78 o 
   5   9   2       16.39       24.94      7.97 o 
   6   9   2      140.03      137.32     25.46 o 
  -6  10   2       11.83       25.56     19.31 o 
  -5  10   2      420.78      405.05     38.64 o 
  -4  10   2     2052.00     2069.51     64.56 o 
  -3  10   2     5082.29     5220.17    110.73 o 
  -2  10   2      679.57      525.88     26.27 o 
  -1  10   2      581.89      567.59     19.93 o 
   0  10   2     2874.97     2972.15     44.40 o 
   1  10   2      177.17      163.50     10.89 o 
   2  10   2     1483.37     1374.36     36.33 o 
   3  10   2       13.78       22.24      3.44 o 
   4  10   2      583.49      619.52     32.06 o 
   5  10   2      394.11      340.51     34.13 o 
   6  10   2      430.70      433.15     47.34 o 
  -6  11   2      100.39      132.12     16.55 o 
  -5  11   2       80.82       98.05     10.53 o 
  -4  11   2      406.38      382.75     27.44 o 
  -3  11   2      840.31      850.19     42.99 o 
  -2  11   2       25.38       21.56      3.98 o 
  -1  11   2      755.45      822.53     25.54 o 
   0  11   2       11.49        2.49      1.76 o 
   1  11   2       25.42       53.78      5.17 o 
   2  11   2      212.66      207.49     12.52 o 
   3  11   2       22.84       13.73      3.90 o 
   4  11   2       52.10       57.78     10.32 o 
   5  11   2        2.74       13.56     13.34 o 
   6  11   2       25.95       34.84     15.38 o 
  -6  12   2      113.30      150.24     13.94 o 
  -5  12   2      368.02      367.49     36.49 o 
  -4  12   2      155.90      174.95     18.77 o 
  -3  12   2      738.57      682.67     39.38 o 
  -2  12   2      122.40      118.72     12.63 o 
  -1  12   2     1036.84     1039.11     30.38 o 
   0  12   2      201.83      179.02     10.64 o 
   1  12   2     1949.34     2067.15     47.23 o 
   2  12   2      777.26      794.41     28.79 o 
   3  12   2       74.99       71.39      8.31 o 
   4  12   2      321.63      268.80     23.16 o 
   5  12   2      703.32      601.03     50.78 o 
   6  12   2      341.72      304.17     28.55 o 
  -6  13   2      218.96      182.33     24.46 o 
  -5  13   2       21.38       30.59      9.55 o 
  -4  13   2        1.23        1.17      4.74 o 
  -3  13   2       41.62       43.12     14.30 o 
  -2  13   2      147.02      198.87     16.21 o 
   0  13   2        9.34       34.05      4.36 o 
   1  13   2        8.04       19.14      6.46 o 
   2  13   2       83.71       92.77      8.39 o 
   3  13   2       72.27       71.76     14.32 o 
   4  13   2       17.52       21.28      5.01 o 
   5  13   2        0.00        3.34      8.16 o 
  -6  14   2      168.54      194.22     18.15 o 
  -5  14   2      295.36      328.83     34.30 o 
  -4  14   2     1218.52     1343.17     83.50 o 
  -3  14   2      516.21      576.13     35.83 o 
  -2  14   2     1094.47     1074.30     43.34 o 
  -1  14   2     1003.46      892.53     31.48 o 
   0  14   2     3548.07     3579.15     57.50 o 
   1  14   2     1144.81     1212.05     38.09 o 
   2  14   2      784.05      767.83     30.00 o 
   3  14   2      547.79      583.84     38.81 o 
   4  14   2      182.17      193.41     23.75 o 
   5  14   2      276.23      251.71     26.27 o 
  -5  15   2        0.83        8.53      8.47 o 
  -4  15   2       19.11       16.73      9.21 o 
  -3  15   2       13.36       14.05      4.36 o 
  -2  15   2       22.51       22.76      3.65 o 
  -1  15   2       78.60       89.80     12.47 o 
   0  15   2      574.04      654.74     27.19 o 
   1  15   2      808.19      891.72     33.68 o 
   2  15   2      217.19      225.57     19.02 o 
   3  15   2       31.52       25.13      4.88 o 
   4  15   2       68.52       59.20      5.97 o 
   5  15   2       57.00       72.66     14.53 o 
  -5  16   2      568.73      504.10     49.00 o 
  -4  16   2      887.12      916.04     69.81 o 
  -3  16   2      474.97      461.76     28.49 o 
  -2  16   2      157.20      180.55     15.39 o 
  -1  16   2      834.77      787.18     36.61 o 
   0  16   2     1007.64     1048.31     41.94 o 
   1  16   2     2071.01     2067.00     54.09 o 
   2  16   2      429.81      410.58     40.39 o 
   3  16   2      167.75      217.47     28.92 o 
   4  16   2      411.75      435.75     34.05 o 
   5  16   2       74.96       86.46     25.12 o 
  -5  17   2       29.27       37.05      9.86 o 
  -4  17   2      171.21      150.07     21.37 o 
  -3  17   2       29.44       23.14      6.26 o 
  -2  17   2      100.76      117.70     15.34 o 
  -1  17   2       34.72       28.82      5.12 o 
   0  17   2       19.91       11.93      3.39 o 
   1  17   2      196.03      222.24     15.11 o 
   2  17   2       18.23       17.14      6.43 o 
   3  17   2      119.41      131.50     22.83 o 
   4  17   2       16.20       37.63      8.77 o 
   5  17   2        0.00       18.65     10.74 o 
  -5  18   2      657.53      767.13     64.34 o 
  -4  18   2      339.74      340.68     38.52 o 
  -3  18   2      507.35      494.22     30.37 o 
  -2  18   2       92.90      142.95     16.45 o 
  -1  18   2     1227.16     1187.00     47.92 o 
   0  18   2      818.51      769.85     43.62 o 
   1  18   2      128.65      147.16     13.88 o 
   2  18   2      142.07      144.35     17.08 o 
   3  18   2      713.28      670.22     45.31 o 
   4  18   2      217.50      174.26     20.87 o 
  -4  19   2        5.49       11.25      8.84 o 
  -3  19   2        5.08       16.81      4.87 o 
  -2  19   2        8.29       19.15      5.25 o 
  -1  19   2      271.30      239.74     21.94 o 
   0  19   2       44.52       20.47      4.75 o 
   1  19   2        2.88       -0.24      4.31 o 
   2  19   2        4.66        7.40      7.54 o 
   3  19   2       14.20        9.77      6.04 o 
   4  19   2       44.89       45.29      7.76 o 
  -4  20   2      462.14      521.43     49.04 o 
  -3  20   2      595.41      596.22     34.76 o 
  -2  20   2     1161.16     1162.78     51.58 o 
  -1  20   2       74.15       76.21     11.69 o 
   0  20   2      949.79      922.92     61.97 o 
   1  20   2      186.50      194.76     21.31 o 
   2  20   2     1358.54     1394.17     67.96 o 
   3  20   2      240.55      274.51     31.95 o 
   4  20   2      129.68      112.39     14.97 o 
  -4  21   2        0.50        4.78     10.25 o 
  -3  21   2        5.59        5.97      5.46 o 
  -2  21   2      481.23      488.66     30.84 o 
  -1  21   2        6.13        0.34      6.79 o 
   0  21   2      214.64      185.09     21.16 o 
   1  21   2      264.86      241.59     30.57 o 
   2  21   2       33.22       42.22     10.90 o 
   3  21   2        0.08        7.91      6.78 o 
  -3  22   2      293.29      266.56     24.57 o 
  -2  22   2       10.11       15.23      5.83 o 
  -1  22   2      342.46      279.33     29.59 o 
   0  22   2      347.59      337.80     31.88 o 
   1  22   2      848.55      878.59     61.20 o 
   2  22   2      186.93      205.32     26.63 o 
   3  22   2      214.28      208.97     20.86 o 
  -3  23   2      319.33      289.05     46.03 o 
  -2  23   2      179.16      138.50     21.74 o 
  -1  23   2       17.98       25.16      7.27 o 
   0  23   2      116.12       95.29     16.38 o 
   1  23   2        0.12        7.22      7.31 o 
   2  23   2       13.06       11.68      8.45 o 
  -2  24   2      145.77      134.58     15.24 o 
  -1  24   2        7.57        6.77     21.06 o 
   0  24   2      636.16      553.79     46.83 o 
   1  24   2      497.18      452.11     60.54 o 
   0  25   2      188.58      192.33     25.59 o 
  -6   1   3      509.91      495.66     24.66 o 
  -5   1   3      182.82      181.80     15.56 o 
  -4   1   3     1272.05     1392.76     50.25 o 
  -3   1   3     6155.84     7283.70    105.42 o 
  -2   1   3     3027.38     2740.71     55.29 o 
  -1   1   3     4549.74     3498.87     54.71 o 
   1   1   3      377.40      354.72     19.96 o 
   2   1   3     3321.38     3643.74     50.28 o 
   3   1   3     2047.33     1801.56     49.29 o 
   4   1   3      127.53      134.49      9.71 o 
   5   1   3      356.91      389.82     28.40 o 
   6   1   3      293.74      256.43     26.92 o 
  -7   2   3       42.16       45.54     13.89 o 
  -6   2   3      214.83      212.13     19.80 o 
  -5   2   3       60.46       52.80      9.46 o 
  -4   2   3       19.87       18.25      4.93 o 
  -3   2   3      320.24      238.76     14.39 o 
   0   2   3     1343.10      907.08     28.20 o 
   2   2   3      361.84      531.27     18.71 o 
   3   2   3      447.04      511.08     24.70 o 
   4   2   3       71.61       89.90      9.10 o 
   5   2   3       48.18       65.72     12.78 o 
   6   2   3      210.84      173.77     16.49 o 
  -7   3   3      345.62      303.51     24.45 o 
  -6   3   3       68.15       81.50     19.70 o 
  -5   3   3      162.05      140.22     10.74 o 
  -4   3   3      985.43     1013.39     41.88 o 
  -3   3   3      608.89      424.23     22.49 o 
  -2   3   3     3230.34     2682.20     52.01 o 
   1   3   3     3192.61     2965.82     50.20 o 
   2   3   3     7714.43     8412.63     81.50 o 
   3   3   3      388.24      400.55     17.79 o 
   4   3   3      250.55      228.48     15.47 o 
   5   3   3       60.01       65.41      6.94 o 
   6   3   3       78.02       66.31      7.73 o 
  -7   4   3      142.94       98.80     10.76 o 
  -6   4   3       18.60       25.98      7.17 o 
  -5   4   3       16.25       17.67      5.21 o 
  -4   4   3      110.57      103.47     12.25 o 
  -3   4   3      558.22      591.76     26.74 o 
   0   4   3      721.88      717.08     23.15 o 
   2   4   3       91.56       89.33      7.42 o 
   3   4   3     1323.56     1461.48     37.28 o 
   4   4   3      206.09      151.82     16.26 o 
   5   4   3       10.48       24.53      5.33 o 
   6   4   3      138.35      159.54     12.78 o 
  -7   5   3      304.19      298.31     26.93 o 
  -6   5   3      217.22      205.63     20.18 o 
  -5   5   3      149.54      147.62     13.27 o 
  -4   5   3      804.00      847.77     37.06 o 
  -3   5   3     1495.68     1677.56     46.03 o 
  -2   5   3     1030.00      978.84     26.33 o 
   1   5   3    16554.93    15761.40    127.27 o 
   2   5   3     5801.55     5834.57     84.90 o 
   3   5   3     1292.12     1348.66     35.97 o 
   4   5   3      180.20      194.79     18.56 o 
   5   5   3      144.87      147.69     13.99 o 
   6   5   3      581.71      601.71     37.18 o 
  -7   6   3       51.14       76.50     20.64 o 
  -5   6   3       57.06       60.37     16.91 o 
  -4   6   3        7.65       -0.08      3.39 o 
  -3   6   3       24.64       28.45      3.93 o 
   0   6   3      169.72      187.36     11.76 o 
   1   6   3     1909.26     1366.64     37.76 o 
   2   6   3      953.59      960.14     34.28 o 
   3   6   3        0.06        8.79      3.17 o 
   4   6   3       38.50       33.21      7.46 o 
   5   6   3       33.21       35.83      6.42 o 
   6   6   3       18.46       28.88      7.26 o 
  -7   7   3      112.15       94.78     12.66 o 
  -6   7   3      260.59      276.46     26.08 o 
  -5   7   3        9.67       16.57      6.40 o 
  -4   7   3     2367.00     2495.00     92.90 o 
  -3   7   3     2147.84     2109.31     79.41 o 
  -2   7   3     3259.48     3548.38     97.43 o 
   0   7   3     2110.91     1776.31     40.38 o 
   1   7   3     9737.44    10094.59     87.45 o 
   2   7   3     3578.38     3250.12     66.81 o 
   3   7   3     1137.36     1193.73     42.70 o 
   4   7   3       26.69       16.91      3.56 o 
   5   7   3      280.11      286.33     22.83 o 
   6   7   3      101.96       99.91     11.77 o 
  -6   8   3        0.19        5.63      8.14 o 
  -5   8   3      118.06      122.65      9.97 o 
  -4   8   3        0.00        4.45      5.13 o 
  -3   8   3       24.22       27.40      5.58 o 
  -2   8   3      697.09      914.52     49.70 o 
  -1   8   3      128.09      105.24      7.66 o 
   0   8   3      832.65     1034.90     27.48 o 
   2   8   3      139.27      158.47     12.69 o 
   3   8   3      443.82      397.91     23.15 o 
   4   8   3       25.15        7.74      3.56 o 
   5   8   3       61.94       77.66      8.37 o 
   6   8   3       10.93       18.35     15.69 o 
  -6   9   3        1.60       10.53      8.35 o 
  -5   9   3      274.45      282.79     28.87 o 
  -4   9   3     1031.24     1109.96     64.80 o 
  -3   9   3     3168.93     3138.63    117.26 o 
  -2   9   3       38.41       65.53     13.90 o 
  -1   9   3       65.29       25.09      4.21 o 
   0   9   3     1133.43     1006.90     28.21 o 
   1   9   3      246.43      198.42     11.94 o 
   2   9   3     2460.51     2357.98     45.65 o 
   3   9   3      363.02      391.15     23.63 o 
   4   9   3      399.94      340.94     21.75 o 
   5   9   3      213.24      191.26     23.08 o 
   6   9   3      125.35      132.44     14.47 o 
  -6  10   3      192.11      194.34     35.55 o 
  -5  10   3       17.64       27.25      6.85 o 
  -4  10   3       74.63       80.35     12.26 o 
  -3  10   3      784.03      864.86     44.05 o 
  -2  10   3       12.54       47.91     13.81 o 
  -1  10   3       54.26       74.16      6.96 o 
   1  10   3       61.14       40.08      5.48 o 
   2  10   3      107.20      173.84     10.39 o 
   4  10   3       13.04       22.39      5.26 o 
   5  10   3       27.84       37.78      7.96 o 
   6  10   3       19.95       29.43      9.76 o 
  -6  11   3      222.05      186.82     23.80 o 
  -5  11   3      250.95      280.63     27.41 o 
  -4  11   3     2628.27     2916.84     91.70 o 
  -3  11   3     2384.47     2533.93     80.06 o 
  -2  11   3      463.96      508.05     54.81 o 
  -1  11   3      513.91      413.74     18.62 o 
   0  11   3      804.25      692.28     24.97 o 
   1  11   3      892.37      848.83     28.98 o 
   2  11   3     1912.82     1990.23     58.05 o 
   3  11   3      351.06      374.04     24.01 o 
   4  11   3      186.43      159.08     13.29 o 
   5  11   3      918.59      976.19     69.12 o 
  -6  12   3       45.82       50.41      9.31 o 
  -5  12   3       34.41       68.40     10.68 o 
  -4  12   3     1619.98     1733.19     70.03 o 
  -3  12   3       17.14       37.01      8.59 o 
  -2  12   3       14.60       29.17      7.04 o 
  -1  12   3        0.08       14.04      4.78 o 
   0  12   3      409.29      532.32     22.47 o 
   1  12   3        2.86       10.96      3.98 o 
   2  12   3      102.27       53.43      7.96 o 
   3  12   3      256.53      236.26     17.29 o 
   4  12   3        3.41       12.86      5.51 o 
   5  12   3       15.76        4.12      7.76 o 
  -6  13   3       50.05       53.49      9.68 o 
  -5  13   3      238.20      214.16     24.77 o 
  -4  13   3      130.39      119.28     11.71 o 
  -3  13   3     2855.73     2994.32     91.39 o 
  -2  13   3     1315.32     1277.12     54.96 o 
  -1  13   3     1155.00     1169.42     42.61 o 
   0  13   3      569.90      536.92     20.67 o 
   1  13   3      740.38      686.77     27.67 o 
   2  13   3      506.24      490.96     27.96 o 
   3  13   3      295.58      280.85     19.87 o 
   4  13   3      153.08      169.38     17.02 o 
   5  13   3      168.76      138.81     17.85 o 
  -6  14   3        0.04       25.90     14.55 o 
  -5  14   3       24.66       27.66     27.06 o 
  -4  14   3       33.23       32.82      7.24 o 
  -3  14   3      430.69      431.80     31.08 o 
  -2  14   3        4.02        1.88      4.29 o 
  -1  14   3       36.85       42.71      7.06 o 
   0  14   3       28.36       32.16      4.92 o 
   1  14   3        6.86        6.64      4.08 o 
   2  14   3       14.42       16.96      4.16 o 
   3  14   3        7.20       21.55      7.85 o 
   4  14   3       39.87       22.99      9.22 o 
   5  14   3        8.95       17.55     17.90 o 
  -5  15   3       24.47       44.38     27.25 o 
  -4  15   3      683.67      651.32     40.72 o 
  -3  15   3      309.05      308.19     25.07 o 
  -2  15   3     1306.39     1243.00     49.29 o 
  -1  15   3      188.82      223.19     18.49 o 
   0  15   3     1690.30     1720.76     54.62 o 
   1  15   3      727.72      695.76     29.30 o 
   2  15   3      182.24      200.09     18.18 o 
   3  15   3      143.05      165.21     18.98 o 
   4  15   3       51.58       51.68      7.46 o 
   5  15   3       82.85       69.12     13.78 o 
  -5  16   3       40.64       62.49     11.20 o 
  -4  16   3       75.48       87.65      8.30 o 
  -3  16   3       70.50       79.03     11.51 o 
  -2  16   3      183.09      229.01     21.06 o 
  -1  16   3       20.95       29.62      5.34 o 
   0  16   3       22.77       24.97      4.95 o 
   1  16   3      103.09      128.01     11.06 o 
   2  16   3        2.09       15.50      6.01 o 
   3  16   3       30.58       23.39      5.10 o 
   4  16   3        0.10        2.81      7.98 o 
   5  16   3       22.30       51.22     19.95 o 
  -5  17   3      446.41      382.90     42.42 o 
  -4  17   3      532.43      542.43     50.42 o 
  -3  17   3      932.12      978.47     52.76 o 
  -2  17   3       39.57       35.97      7.14 o 
  -1  17   3     2600.58     2627.39     72.90 o 
   0  17   3      478.59      442.94     27.20 o 
   1  17   3     2077.90     1969.37     54.75 o 
   2  17   3      528.65      554.92     37.98 o 
   3  17   3     1167.97     1137.02     60.98 o 
   4  17   3      119.60      115.28     12.91 o 
  -5  18   3        7.08       27.09     14.72 o 
  -4  18   3       44.70       53.77      9.09 o 
  -3  18   3        0.88       16.35      5.45 o 
  -2  18   3       23.20       17.36      4.63 o 
  -1  18   3       66.14       51.11      8.68 o 
   0  18   3       37.84       40.90      5.20 o 
   1  18   3        9.15       19.25      3.91 o 
   2  18   3        0.15        7.94      4.86 o 
   3  18   3       70.62       98.68     12.81 o 
   4  18   3        0.87       -5.25      6.77 o 
  -4  19   3      632.42      621.93     55.07 o 
  -3  19   3      364.23      380.20     29.55 o 
  -2  19   3      694.16      761.49     39.86 o 
  -1  19   3      129.95       89.60      9.78 o 
   0  19   3      695.54      768.88     45.49 o 
   1  19   3      228.93      228.80     23.65 o 
   2  19   3     2569.06     2409.97     90.56 o 
   3  19   3      369.16      339.94     28.53 o 
   4  19   3      145.69      115.25     12.83 o 
  -4  20   3        2.88       16.70      9.70 o 
  -3  20   3       71.58       55.11      8.05 o 
  -2  20   3      588.30      596.04     34.84 o 
  -1  20   3       71.73       87.16      8.09 o 
   0  20   3       69.85       79.54     16.23 o 
   1  20   3       16.51       24.68      5.86 o 
   2  20   3       25.88       19.37     15.99 o 
   3  20   3        9.90       12.06      6.85 o 
  -4  21   3      372.82      401.20     40.55 o 
  -3  21   3      547.33      512.26     35.87 o 
  -2  21   3       33.64       28.79      5.66 o 
  -1  21   3       18.96       31.66      5.17 o 
   0  21   3      175.30      180.31     23.27 o 
   1  21   3      790.23      774.73     58.60 o 
   2  21   3      199.51      205.88     27.63 o 
   3  21   3      213.21      216.43     21.52 o 
  -3  22   3      235.48      210.17     21.38 o 
  -2  22   3       55.18       58.77     15.33 o 
  -1  22   3        1.66       19.05      9.69 o 
   0  22   3      145.69      126.82     22.52 o 
   1  22   3        0.44       18.59      9.19 o 
   2  22   3       45.25       41.31     13.74 o 
  -2  23   3      405.73      400.13     31.86 o 
  -1  23   3      291.24      327.90     40.01 o 
   0  23   3      434.86      402.95     36.95 o 
   1  23   3      684.39      724.48     83.62 o 
   2  23   3       67.17       55.90     13.72 o 
  -2  24   3        4.18       29.26      9.55 o 
  -1  24   3       59.80       77.40     10.51 o 
   0  24   3       47.69       31.87     10.68 o 
   1  24   3       18.41       53.95     10.96 o 
  -6   0   4      892.76      854.16     50.08 o 
  -5   0   4      228.28      235.11     21.53 o 
  -4   0   4      411.68      436.33     31.91 o 
  -3   0   4     2906.85     2657.44     81.53 o 
  -2   0   4     3326.02     3421.92     96.32 o 
   1   0   4      663.43      616.24     51.24 o 
   2   0   4     2443.44     2306.44    168.45 o 
   3   0   4     2981.07     2851.41     93.90 o 
   4   0   4      165.44      154.13     18.05 o 
   5   0   4       85.79       98.50     12.19 o 
   6   0   4       87.96       60.10     14.28 o 
  -7   1   4      120.18      134.91     16.55 o 
  -6   1   4       50.64       50.20      5.02 o 
  -5   1   4       49.96       35.48      7.55 o 
  -4   1   4       67.62       73.10      8.70 o 
  -3   1   4       27.47       54.70      7.33 o 
  -2   1   4      979.41     1042.78     35.36 o 
  -1   1   4     2238.58     2676.34     47.20 o 
   0   1   4      533.33      364.78     16.28 o 
   1   1   4       14.38       24.14      4.89 o 
   2   1   4       71.29       50.31      6.77 o 
   3   1   4      598.91      642.28     29.57 o 
   4   1   4       73.72       56.24     11.57 o 
   5   1   4        4.49       10.02      8.26 o 
   6   1   4       88.11       89.15     13.65 o 
  -7   2   4       43.62       69.67     13.45 o 
  -6   2   4      472.63      448.81     23.92 o 
  -5   2   4      200.73      168.07     12.73 o 
  -4   2   4       31.06       39.42      5.12 o 
  -3   2   4     5724.87     6118.40    100.30 o 
  -2   2   4     2448.79     2826.28     58.95 o 
   0   2   4      681.84      794.41     24.60 o 
   1   2   4     1710.94     1331.61     35.07 o 
   2   2   4     4090.20     3551.58     54.45 o 
   3   2   4     3966.98     3922.31     78.41 o 
   4   2   4      477.76      426.58     24.09 o 
   5   2   4      195.16      216.33     16.64 o 
   6   2   4       73.29       76.70     10.53 o 
  -6   3   4      228.40      200.91     13.99 o 
  -5   3   4      121.36      118.68     11.80 o 
  -4   3   4      168.62      216.51     16.16 o 
  -3   3   4      206.84      278.96     18.20 o 
   0   3   4      226.31      314.73     18.52 o 
   2   3   4      187.53      162.79     12.44 o 
   3   3   4     2235.09     2316.19     49.09 o 
   4   3   4       12.56       20.26      3.97 o 
   5   3   4        0.16       10.37      5.23 o 
   6   3   4      119.15      102.64      8.72 o 
  -7   4   4      349.58      357.86     25.84 o 
  -6   4   4        9.31       -4.77     15.05 o 
  -5   4   4     1090.17      983.12     57.19 o 
  -4   4   4      179.19      164.83     24.35 o 
  -3   4   4     1127.71     1026.28     37.38 o 
  -2   4   4     9352.23     9612.74    105.15 o 
   0   4   4     2590.73     3244.90     62.83 o 
   1   4   4      209.58      243.09     14.93 o 
   2   4   4     3283.20     3389.65     65.27 o 
   3   4   4      572.27      471.12     20.22 o 
   4   4   4      390.61      358.75     27.13 o 
   5   4   4       38.78       51.59     13.74 o 
   6   4   4      363.14      358.25     26.03 o 
  -7   5   4       76.37      129.13     11.86 o 
  -6   5   4        1.00       15.27      7.47 o 
  -5   5   4       33.21       30.51      6.50 o 
  -4   5   4      100.69      129.62     17.72 o 
   0   5   4      374.35      372.58     20.87 o 
   2   5   4     1835.69     1856.75     49.39 o 
   3   5   4       80.31       74.11     11.77 o 
   4   5   4      132.06      140.42     14.26 o 
   5   5   4       76.18       89.51      9.07 o 
   6   5   4       43.17       31.47      8.60 o 
  -7   6   4      127.64      159.66     12.78 o 
  -6   6   4      578.14      510.27     40.52 o 
  -5   6   4       45.94       55.77      7.64 o 
  -4   6   4     1126.12     1025.06     74.43 o 
  -3   6   4     1343.31     1216.82     37.34 o 
  -2   6   4      675.67      519.17     35.55 o 
  -1   6   4        7.40       28.57      5.64 o 
   0   6   4     1785.29     2418.72     56.20 o 
   1   6   4     5043.79     4830.20     77.09 o 
   2   6   4     1067.36      984.74     36.16 o 
   3   6   4     1386.92     1323.10     45.37 o 
   4   6   4       44.76       43.97      9.09 o 
   5   6   4      283.30      283.45     22.36 o 
   6   6   4      109.79      114.79     13.26 o 
  -7   7   4        1.61       -0.25     10.01 o 
  -6   7   4      143.14      161.93     22.85 o 
  -5   7   4      104.42      156.43     23.19 o 
  -4   7   4       32.41       46.99      7.30 o 
  -3   7   4       33.16       13.29      6.42 o 
  -2   7   4     1226.41     1108.09     64.25 o 
  -1   7   4      489.38      476.61     23.48 o 
   0   7   4       85.15       77.05      9.07 o 
   1   7   4       15.93       33.63      5.62 o 
   2   7   4     2267.18     2350.08     59.12 o 
   3   7   4       34.08       52.01      7.41 o 
   4   7   4       11.18       50.62     14.72 o 
   5   7   4       23.13       20.61      7.95 o 
   6   7   4       12.19       15.62     11.87 o 
  -6   8   4      114.10      134.13     17.04 o 
  -5   8   4      770.20      877.54     45.59 o 
  -4   8   4      356.80      369.04     32.04 o 
  -3   8   4     2466.24     2644.68     96.42 o 
  -2   8   4      675.44      785.88     47.44 o 
  -1   8   4       20.83       21.84      3.17 o 
   0   8   4     1868.16     1831.53     45.31 o 
   1   8   4     1564.81     1355.19     42.45 o 
   2   8   4     6441.90     6749.09    104.96 o 
   3   8   4     1427.26     1391.38     49.09 o 
   4   8   4      550.83      590.41     38.32 o 
   5   8   4       32.31       38.65     12.19 o 
   6   8   4      279.08      224.57     22.62 o 
  -6   9   4      226.73      262.72     28.25 o 
  -5   9   4       89.81      119.51      9.98 o 
  -4   9   4       43.00       57.21     17.87 o 
  -3   9   4      737.91      698.35     47.53 o 
  -2   9   4      126.24      145.06     25.56 o 
  -1   9   4      230.68      301.75     15.50 o 
   0   9   4      311.85      195.20     14.31 o 
   1   9   4      458.32      363.93     21.33 o 
   2   9   4      664.03      763.19     34.36 o 
   3   9   4     1313.02     1207.38     46.37 o 
   4   9   4       18.78       25.57      4.99 o 
   5   9   4       30.10       44.81      7.92 o 
   6   9   4       93.56      105.02     26.70 o 
  -6  10   4      422.65      427.45     36.78 o 
  -5  10   4      185.99      245.76     17.84 o 
  -4  10   4      698.14      691.57     98.28 o 
  -3  10   4     2117.63     1970.61     85.52 o 
  -2  10   4      942.14      923.83     54.73 o 
  -1  10   4      341.71      358.78     30.60 o 
   0  10   4     1234.92     1541.62     43.84 o 
   1  10   4     1689.11     1717.77     50.56 o 
   2  10   4     1553.44     1541.90     51.33 o 
   3  10   4     1325.64     1174.61     46.44 o 
   4  10   4      500.12      469.62     27.83 o 
   5  10   4      250.22      233.25     22.78 o 
  -6  11   4       10.93       31.31     15.00 o 
  -5  11   4        0.52       10.54      5.54 o 
  -4  11   4       23.35       34.49     10.32 o 
  -3  11   4      103.60      128.13     16.53 o 
  -2  11   4      222.47      248.61     28.78 o 
  -1  11   4       86.27       89.73     19.67 o 
   1  11   4      130.35      112.07      8.96 o 
   2  11   4       52.69       67.97     11.17 o 
   3  11   4        0.16        5.55      3.97 o 
   4  11   4       61.37       32.75      5.01 o 
   5  11   4       14.56        3.04      9.82 o 
  -6  12   4        1.54       15.71      9.53 o 
  -5  12   4       25.33       29.08      7.26 o 
  -4  12   4     1030.33     1113.25     55.44 o 
  -3  12   4     1768.69     1730.55     83.57 o 
  -2  12   4     2165.81     2072.96     88.97 o 
  -1  12   4      420.13      352.94     33.17 o 
   0  12   4      600.84      643.66     25.35 o 
   1  12   4      266.06      260.18     15.17 o 
   2  12   4      891.10      956.42     41.48 o 
   3  12   4      363.92      387.87     25.35 o 
   4  12   4       74.40      114.07     14.76 o 
   5  12   4      191.13      190.47     19.63 o 
  -6  13   4      120.03      143.82     16.82 o 
  -5  13   4       31.28       39.37      9.03 o 
  -4  13   4      412.03      437.36     31.53 o 
  -3  13   4       11.11       36.23      6.90 o 
  -2  13   4       41.24       41.31     13.55 o 
  -1  13   4      488.67      420.56     37.22 o 
   0  13   4       58.00       97.89      8.66 o 
   1  13   4      211.89      215.94     14.17 o 
   2  13   4        0.14        8.52      3.62 o 
   3  13   4       35.23       57.29      6.89 o 
   4  13   4       36.69       36.03      7.19 o 
   5  13   4       43.25       45.02      9.46 o 
  -6  14   4       43.72       73.14     22.97 o 
  -5  14   4       12.41       12.35      8.56 o 
  -4  14   4      288.44      316.18     25.81 o 
  -3  14   4     4368.91     4536.82    119.38 o 
  -2  14   4     2340.22     2351.54     79.52 o 
  -1  14   4     1034.56      965.77     61.04 o 
   0  14   4      808.99      746.66     29.23 o 
   1  14   4      864.07      915.86     33.52 o 
   2  14   4      272.32      287.05     21.00 o 
   3  14   4      285.18      325.74     22.12 o 
   4  14   4      248.35      257.91     24.44 o 
   5  14   4       44.74       70.34      9.78 o 
  -5  15   4        0.77       29.05     12.73 o 
  -3  15   4       21.99       37.96      7.92 o 
  -2  15   4        9.00       33.49      9.16 o 
  -1  15   4       86.64      121.19     20.49 o 
   0  15   4      701.73      650.52     32.98 o 
   1  15   4      463.10      467.48     23.53 o 
   2  15   4        9.71       13.66      3.89 o 
   3  15   4       11.38       24.70      9.24 o 
   4  15   4       89.27       59.86      7.31 o 
  -5  16   4       18.21       27.43     14.75 o 
  -4  16   4      195.71      234.68     34.37 o 
  -3  16   4       40.02       36.79      7.50 o 
  -2  16   4     1982.15     2076.83     77.81 o 
  -1  16   4     1462.35     1615.14     55.59 o 
   0  16   4        4.26       14.50      4.42 o 
   1  16   4      701.03      804.59     32.75 o 
   2  16   4      615.02      576.63     32.67 o 
   3  16   4     1323.05     1182.54     61.73 o 
   4  16   4       48.34       51.13      7.68 o 
  -5  17   4       17.71        7.39      9.74 o 
  -4  17   4       83.97       88.86     10.61 o 
  -3  17   4       37.17       41.17      7.20 o 
  -2  17   4      331.46      329.97     27.44 o 
  -1  17   4      242.18      275.78     22.92 o 
   0  17   4      173.16      176.72     15.13 o 
   1  17   4      179.18      162.56     14.52 o 
   2  17   4       27.58       11.07      4.94 o 
   3  17   4       44.67       39.52     10.10 o 
   4  17   4        0.43        9.46      7.08 o 
  -5  18   4      143.11      137.43     18.61 o 
  -4  18   4      326.10      303.93     24.15 o 
  -3  18   4      293.16      265.71     25.85 o 
  -2  18   4       59.45       63.18      9.71 o 
  -1  18   4      331.45      314.03     26.77 o 
   0  18   4       84.27       99.76     10.73 o 
   1  18   4      890.15      891.41     50.76 o 
   2  18   4     1801.59     1764.85     75.65 o 
   3  18   4      177.07      177.48     24.12 o 
   4  18   4       90.18      101.86     11.27 o 
  -4  19   4       66.67       91.62     11.46 o 
  -3  19   4        6.65       16.53      6.16 o 
  -2  19   4      497.68      421.08     32.28 o 
  -1  19   4        0.28        9.24      5.20 o 
   0  19   4       47.21       37.20      9.83 o 
   1  19   4       21.47       18.81      6.86 o 
   2  19   4      103.01      109.30     17.64 o 
   3  19   4        5.86        0.76      7.58 o 
  -4  20   4      368.29      335.46     37.09 o 
  -3  20   4      618.57      702.52     45.85 o 
  -2  20   4        8.91       12.14      9.32 o 
  -1  20   4      129.65       86.69     21.53 o 
   0  20   4      182.73      221.65     28.77 o 
   1  20   4      740.78      675.41     55.85 o 
   2  20   4     1061.35      975.31     69.46 o 
   3  20   4      318.51      273.45     25.06 o 
  -3  21   4       11.01       16.69     13.67 o 
  -2  21   4       18.80       20.40     10.07 o 
  -1  21   4       25.03       28.76      9.07 o 
   0  21   4       50.58       76.20     12.59 o 
   1  21   4        0.30       -3.68      7.04 o 
   2  21   4        0.22       17.93      8.15 o 
   3  21   4       15.41       13.04      8.80 o 
  -3  22   4      485.70      442.61     34.06 o 
  -2  22   4      342.86      347.20     35.62 o 
  -1  22   4      200.81      184.14     29.20 o 
   0  22   4      292.64      335.24     34.20 o 
   1  22   4      508.30      538.94     70.83 o 
   2  22   4      223.74      186.72     61.76 o 
  -2  23   4       67.16       52.04      9.85 o 
  -1  23   4       17.95       35.80      6.55 o 
   0  23   4       77.69       99.66     10.94 o 
   1  23   4        2.31       -2.71     10.51 o 
  -1  24   4      415.96      413.80     40.28 o 
   0  24   4      129.78      128.20     18.76 o 
  -7   1   5       61.67       78.36     13.06 o 
  -6   1   5      229.54      249.59     16.35 o 
  -5   1   5      170.22      227.87     22.12 o 
  -4   1   5      171.75      143.06     16.78 o 
  -3   1   5      773.64      796.26     35.35 o 
  -2   1   5     3520.17     3931.05     67.63 o 
   0   1   5      692.49      563.73     22.26 o 
   1   1   5      933.31      974.20     28.32 o 
   2   1   5     2987.60     3065.15     52.62 o 
   3   1   5     2196.76     2223.94     61.80 o 
   4   1   5     1013.96     1065.02     43.81 o 
   5   1   5      252.59      238.55     18.89 o 
   6   1   5       70.25      128.05     13.36 o 
  -7   2   5      250.18      247.88     17.78 o 
  -6   2   5        2.47        6.61      5.63 o 
  -5   2   5       43.79       50.48      7.23 o 
  -4   2   5       96.58      100.85      9.94 o 
  -3   2   5       50.21       84.59      9.56 o 
  -2   2   5        2.11       17.87      4.46 o 
   0   2   5      370.86      348.99     17.23 o 
   1   2   5       66.69       81.75      9.33 o 
   2   2   5      147.70      155.69     11.96 o 
   3   2   5      860.76      824.27     35.74 o 
   4   2   5      357.19      294.67     19.90 o 
   5   2   5       36.00       50.94      9.85 o 
   6   2   5       15.87       31.68      9.98 o 
  -7   3   5      204.44      221.51     14.76 o 
  -6   3   5      256.49      203.56     18.66 o 
  -5   3   5     1072.19      975.01     58.00 o 
  -4   3   5       17.60       18.09      4.66 o 
  -3   3   5     3718.37     3763.35     79.67 o 
  -2   3   5     6503.97     6523.28     96.61 o 
   0   3   5      138.85       95.20      9.02 o 
   1   3   5     2531.27     2948.14     59.60 o 
   2   3   5      148.63      212.39     16.66 o 
   3   3   5      715.81      793.94     34.72 o 
   4   3   5      308.24      296.61     24.48 o 
   5   3   5      114.10      104.95      9.17 o 
   6   3   5      186.05      196.88     19.68 o 
  -7   4   5       11.00       33.74      7.60 o 
  -6   4   5      114.06       88.37     14.11 o 
  -5   4   5       27.47       35.39      5.81 o 
  -4   4   5       57.93       43.93      4.62 o 
  -3   4   5      254.07      231.24     15.97 o 
   0   4   5     1212.72     1223.45     41.64 o 
   1   4   5        7.98       15.32      2.70 o 
   2   4   5       76.16      109.81     18.16 o 
   3   4   5        5.40        7.74      4.28 o 
   4   4   5        1.41        6.45      4.55 o 
   5   4   5       56.67       88.60     11.89 o 
   6   4   5        7.47       11.44      7.92 o 
  -7   5   5      179.25      156.47     22.94 o 
  -6   5   5       13.94       27.95     10.13 o 
  -5   5   5      215.54      145.17     22.19 o 
  -4   5   5      885.68      920.71     55.33 o 
  -2   5   5    10338.68    11309.89    146.67 o 
   0   5   5     2403.70     1688.07     49.85 o 
   1   5   5      761.56      733.86     23.39 o 
   2   5   5      350.74      235.51     16.43 o 
   3   5   5     1651.98     1756.23     67.43 o 
   4   5   5      611.18      591.19     37.80 o 
   5   5   5      150.34      162.74     13.78 o 
   6   5   5       76.16       82.30     23.82 o 
  -7   6   5       11.26       18.40     10.10 o 
  -6   6   5       61.80       80.24      7.28 o 
  -5   6   5       77.86       68.64     10.42 o 
  -4   6   5       69.28       76.60     20.83 o 
  -3   6   5      207.54      235.47     25.26 o 
  -1   6   5      431.42      294.77     18.62 o 
   0   6   5      367.68      397.42     23.45 o 
   1   6   5      114.56      178.22     13.73 o 
   2   6   5      429.98      499.60     25.78 o 
   3   6   5       21.74       25.02      4.37 o 
   4   6   5       23.05       30.39      8.58 o 
   5   6   5        0.73       -0.82      7.50 o 
   6   6   5        3.59       -0.85      8.59 o 
  -6   7   5      238.22      236.99     21.31 o 
  -5   7   5     1106.66     1181.43     68.98 o 
  -4   7   5      756.78      709.50     48.87 o 
  -3   7   5      895.71      929.16     56.12 o 
  -2   7   5       11.93       72.22     22.74 o 
  -1   7   5     3588.43     3263.25     64.42 o 
   0   7   5      510.62      348.24     22.06 o 
   1   7   5     1374.70     1647.72     48.43 o 
   2   7   5        5.73        6.50      4.33 o 
   3   7   5      559.40      615.03     31.19 o 
   4   7   5      531.44      452.76     32.42 o 
   5   7   5       52.13       38.35     10.68 o 
  -6   8   5       88.52       78.34     13.78 o 
  -5   8   5       51.65       51.56     11.54 o 
  -4   8   5      240.51      217.77     23.12 o 
  -3   8   5       16.31       44.01     10.52 o 
  -2   8   5      485.43      468.34     37.61 o 
  -1   8   5     1587.14     1877.10     47.97 o 
   1   8   5      441.36      493.25     25.98 o 
   2   8   5       51.81       31.22      5.23 o 
   3   8   5        6.87       13.55      3.19 o 
   4   8   5       17.54       34.68      6.48 o 
   5   8   5       10.91        8.19     12.31 o 
  -6   9   5      587.57      628.62     49.13 o 
  -5   9   5      401.02      325.87     30.67 o 
  -4   9   5      219.24      232.07     26.41 o 
  -3   9   5      966.32      988.83     64.63 o 
  -2   9   5      720.96      743.35     49.57 o 
  -1   9   5      711.24      549.17     24.83 o 
   0   9   5     1221.91      937.85     39.20 o 
   1   9   5     1387.04     1476.13     47.64 o 
   2   9   5     1223.32     1126.56     44.01 o 
   3   9   5      451.79      577.28     30.73 o 
   4   9   5      428.52      441.79     52.06 o 
   5   9   5       48.38       56.58      8.46 o 
  -6  10   5       32.99       48.61      8.84 o 
  -5  10   5      269.12      277.22     21.11 o 
  -4  10   5       60.06       81.71     11.30 o 
  -3  10   5       61.90       66.08     14.97 o 
  -2  10   5       16.19       41.74      9.86 o 
  -1  10   5        1.73        4.29      6.63 o 
   0  10   5       68.35       26.55      7.26 o 
   1  10   5       78.06      117.23     12.99 o 
   2  10   5      417.26      472.36     27.31 o 
   3  10   5      691.23      782.27     37.76 o 
   4  10   5        6.67       18.70      6.44 o 
   5  10   5        0.40        5.33     13.56 o 
  -6  11   5       50.49       55.59      8.77 o 
  -5  11   5       60.17       59.58      9.34 o 
  -4  11   5       88.05      120.15     20.70 o 
  -3  11   5      824.00      890.57     58.03 o 
  -2  11   5     1995.40     2145.08     92.20 o 
  -1  11   5      339.23      283.87     29.15 o 
   0  11   5      697.63      573.32     27.88 o 
   1  11   5      811.69      750.98     34.80 o 
   2  11   5     1449.69     1395.56     51.40 o 
   3  11   5     1522.81     1508.12     55.76 o 
   4  11   5      358.02      325.43     25.50 o 
   5  11   5       86.30      117.67     12.26 o 
  -6  12   5      318.48      325.65     45.96 o 
  -5  12   5        1.33       10.19      6.38 o 
  -4  12   5      138.70      147.06     25.72 o 
  -3  12   5      199.14      141.44     35.28 o 
  -2  12   5        5.88        2.79      4.33 o 
  -1  12   5      124.63      181.32     30.86 o 
   0  12   5       15.65       30.73      5.97 o 
   1  12   5     1106.04     1171.40     45.35 o 
   2  12   5      129.90      140.33     13.16 o 
   3  12   5      462.46      370.67     24.38 o 
   4  12   5      160.36      113.63      9.13 o 
   5  12   5       58.07       71.74     10.87 o 
  -6  13   5       32.18       43.16     13.89 o 
  -5  13   5        7.20       11.70     10.05 o 
  -4  13   5      352.13      363.04     27.71 o 
  -3  13   5      764.99      854.97     59.97 o 
  -2  13   5     2807.06     2876.64    112.90 o 
  -1  13   5     1039.22     1027.98     63.41 o 
   0  13   5      819.67      869.01     35.97 o 
   1  13   5      222.96      234.87     19.55 o 
   2  13   5     1034.13     1128.43     51.32 o 
   3  13   5      591.16      515.08     30.47 o 
   4  13   5      771.68      612.68     40.20 o 
   5  13   5      180.66      121.98     20.66 o 
  -5  14   5        4.92       13.02      6.77 o 
  -4  14   5        2.40        3.82      7.49 o 
  -3  14   5       15.85       26.16      6.13 o 
  -2  14   5        0.02       19.85      5.45 o 
  -1  14   5      101.67      106.29     23.88 o 
   0  14   5       51.87       58.82     18.45 o 
   1  14   5      107.81       99.47     17.42 o 
   2  14   5      193.48      188.42     17.23 o 
   3  14   5        9.50       16.34      4.60 o 
   4  14   5       69.95       62.82      8.56 o 
  -5  15   5       31.13       21.76      9.56 o 
  -4  15   5       46.78       60.63      9.50 o 
  -3  15   5     3477.83     3636.51    110.92 o 
  -2  15   5     1501.77     1560.45     84.85 o 
  -1  15   5     1762.49     1742.06     88.24 o 
   0  15   5      960.65      965.71     51.41 o 
   1  15   5      533.86      468.56     28.38 o 
   2  15   5      597.78      621.17     34.45 o 
   3  15   5     1239.29     1148.59     51.26 o 
   4  15   5      183.47      179.41     17.73 o 
  -5  16   5       52.11       62.80     25.76 o 
  -4  16   5       91.43       87.88     10.92 o 
  -3  16   5      147.27      112.76     16.75 o 
  -2  16   5      470.09      501.80     35.50 o 
  -1  16   5      791.50      758.28     56.33 o 
   0  16   5      822.77      830.12     48.30 o 
   1  16   5       68.51      102.74     15.95 o 
   2  16   5        2.52        9.13      7.82 o 
   3  16   5        9.47       -0.34      8.84 o 
   4  16   5        1.13       -0.53      6.64 o 
  -5  17   5       59.14       33.58     12.62 o 
  -4  17   5      315.93      325.01     27.56 o 
  -3  17   5      163.29      203.83     18.42 o 
  -2  17   5     3414.61     3558.70    108.44 o 
  -1  17   5      228.41      240.90     32.32 o 
   0  17   5      163.53      131.15     22.52 o 
   1  17   5       58.21       21.51     10.29 o 
   2  17   5     1068.01     1048.50     48.37 o 
   3  17   5      130.09      107.11     19.67 o 
   4  17   5       49.54       85.14     12.78 o 
  -4  18   5      151.56      172.61     15.53 o 
  -3  18   5       24.51       35.72      7.07 o 
  -2  18   5        4.36       23.07      6.77 o 
  -1  18   5        0.42       17.72      6.30 o 
   0  18   5       25.65       23.58      5.33 o 
   1  18   5       77.47       70.35     10.02 o 
   2  18   5       65.69       86.90     34.64 o 
   3  18   5        7.05       10.73      6.88 o 
  -4  19   5        3.49        7.96     12.15 o 
  -3  19   5      331.65      334.29     30.17 o 
  -2  19   5       12.07       31.61      6.77 o 
  -1  19   5     1062.68     1150.12     75.27 o 
   0  19   5      170.54      214.32     21.93 o 
   1  19   5      888.61      843.10     51.29 o 
   2  19   5      601.66      672.27     57.48 o 
   3  19   5      252.25      252.96     23.52 o 
  -4  20   5       12.40       13.35      8.26 o 
  -3  20   5       39.11       47.11      7.11 o 
  -2  20   5      222.43      208.21     22.49 o 
  -1  20   5      476.63      454.28     44.58 o 
   0  20   5       42.16       59.58     20.45 o 
   1  20   5        1.21        7.63     14.58 o 
   2  20   5       12.34       19.25      9.63 o 
   3  20   5        0.53       -1.67      8.99 o 
  -3  21   5      285.93      277.96     22.81 o 
  -2  21   5      443.61      374.08     56.14 o 
  -1  21   5      251.98      237.07     56.08 o 
   0  21   5      238.14      268.70     28.71 o 
   1  21   5      261.60      299.93     38.63 o 
   2  21   5      905.24      920.96     69.60 o 
  -3  22   5        5.51       20.75      9.71 o 
  -2  22   5        6.89        4.12      8.49 o 
  -1  22   5        0.01       16.70      7.85 o 
   0  22   5       99.49       70.67     12.67 o 
   1  22   5       29.44        1.90     28.03 o 
   2  22   5        8.03       14.37      9.16 o 
  -2  23   5      262.26      275.88     32.04 o 
  -1  23   5      471.88      468.34     44.30 o 
   0  23   5      105.57       81.96     12.62 o 
   1  23   5      166.29      175.37     40.12 o 
  -7   0   6      221.04      244.10     22.74 o 
  -6   0   6      133.52      108.52     14.11 o 
  -5   0   6      141.18      146.17     13.79 o 
  -4   0   6     1326.32     1240.28     63.56 o 
  -3   0   6     1452.85     1395.96     63.19 o 
  -2   0   6     4424.46     3844.67    129.55 o 
   0   0   6     1526.65     1495.78     57.63 o 
   1   0   6      631.98      580.14     32.66 o 
   2   0   6     1626.48     1630.42    107.58 o 
   3   0   6      104.11      114.98     43.30 o 
   4   0   6      574.20      630.81     46.93 o 
   5   0   6      167.95      184.66     29.99 o 
  -7   1   6        4.53       16.42      9.29 o 
  -6   1   6       75.96       89.65     15.44 o 
  -5   1   6       43.63       36.53      6.25 o 
  -4   1   6       53.42       97.36      9.62 o 
  -3   1   6       87.09       99.71     12.59 o 
  -2   1   6      131.93       96.92     11.14 o 
  -1   1   6      232.41      172.26     12.49 o 
   0   1   6       37.03       48.62      7.58 o 
   1   1   6      308.00      360.28     17.72 o 
   2   1   6      140.07      194.41     26.21 o 
   3   1   6        1.11       12.22      3.47 o 
   4   1   6      495.87      499.06     28.62 o 
   5   1   6        0.08       12.44      6.27 o 
  -7   2   6      212.22      235.34     15.33 o 
  -6   2   6       64.81       90.53      8.43 o 
  -5   2   6       63.72       46.28      6.25 o 
  -4   2   6       19.30       30.61      8.11 o 
  -3   2   6      790.26      927.60     40.10 o 
  -2   2   6     1928.11     1730.15     53.03 o 
   1   2   6     1800.71     1460.74     38.31 o 
   2   2   6     1968.61     1916.19     50.70 o 
   3   2   6      367.04      350.56     27.39 o 
   4   2   6      779.47      804.03     46.49 o 
   5   2   6      376.42      374.53     27.54 o 
  -7   3   6       44.18       54.22      9.11 o 
  -6   3   6      138.89      147.37     15.76 o 
  -5   3   6        0.04       16.59      6.00 o 
  -4   3   6        4.74       11.19      3.63 o 
  -3   3   6       44.16       51.00      5.37 o 
  -2   3   6      101.39       50.91      8.51 o 
   0   3   6      485.63      625.97     25.62 o 
   1   3   6       67.23       49.53      6.18 o 
   2   3   6      406.14      380.80     21.25 o 
   3   3   6       21.00       26.12     12.65 o 
   4   3   6      219.71      238.16     21.00 o 
   5   3   6      117.41       96.72     12.58 o 
  -7   4   6      224.62      203.39     22.83 o 
  -6   4   6      442.01      395.31     51.22 o 
  -5   4   6       25.90       20.34      5.83 o 
  -4   4   6     2586.86     2680.43    103.26 o 
  -3   4   6      262.10      229.33     17.03 o 
  -2   4   6     1281.78     1256.77     43.81 o 
   0   4   6      231.65      256.08     15.88 o 
   1   4   6     1223.47     1032.80     32.06 o 
   2   4   6       51.23       66.93      9.03 o 
   3   4   6     1846.80     1772.35     70.40 o 
   4   4   6      280.26      294.07     38.74 o 
   5   4   6      386.72      312.46     24.84 o 
  -7   5   6        6.50       32.61      9.88 o 
  -6   5   6       77.87       58.80     15.47 o 
  -5   5   6      351.80      312.20     28.62 o 
  -4   5   6       13.76       24.29     12.89 o 
  -3   5   6       29.19       14.33      4.70 o 
  -2   5   6        2.74       10.13      5.21 o 
  -1   5   6       95.74       54.81      7.27 o 
   0   5   6       29.21       44.27      8.94 o 
   1   5   6        3.98       16.95      3.75 o 
   2   5   6      156.01      165.91     14.31 o 
   3   5   6      171.86      201.22     21.64 o 
   4   5   6      109.43      132.89     18.22 o 
   5   5   6        4.34        8.01      6.76 o 
  -6   6   6       57.88       57.18      8.71 o 
  -5   6   6     3001.79     2860.93    115.34 o 
  -4   6   6      517.94      465.97     39.26 o 
  -3   6   6      347.11      250.26     26.31 o 
  -2   6   6     4430.82     4560.82     82.22 o 
  -1   6   6     4369.24     5389.42     94.07 o 
   0   6   6     1007.41     1324.93     48.15 o 
   1   6   6      517.98      341.26     16.82 o 
   2   6   6     1848.68     1939.81     57.67 o 
   3   6   6      239.10      206.99     18.57 o 
   4   6   6      725.74      720.48     44.32 o 
   5   6   6       40.85       46.48      7.36 o 
  -6   7   6      217.99      149.52     33.01 o 
  -5   7   6      258.09      225.69     25.31 o 
  -4   7   6        0.93       -0.95      6.14 o 
  -3   7   6       10.66       10.12      4.93 o 
  -2   7   6      297.79      412.83     20.51 o 
  -1   7   6      127.89      186.43     14.56 o 
   0   7   6      382.62      432.24     26.10 o 
   1   7   6      155.21      208.51     16.68 o 
   2   7   6      267.01      265.77     18.47 o 
   3   7   6      118.87      135.59     16.62 o 
   4   7   6       77.23       57.10     18.59 o 
   5   7   6       12.02       21.35     12.01 o 
  -6   8   6      244.56      205.28     16.35 o 
  -5   8   6        2.43       30.38     20.83 o 
  -4   8   6      299.93      347.16     42.44 o 
  -3   8   6       22.13       33.42     10.29 o 
  -2   8   6      671.46      836.82     64.72 o 
  -1   8   6     6818.26     7207.43    107.76 o 
   0   8   6     1331.37     1471.06     52.30 o 
   1   8   6     1067.10      804.71     35.55 o 
   2   8   6        6.32       25.13      8.52 o 
   3   8   6      627.34      567.16     30.80 o 
   4   8   6      472.01      445.56     32.71 o 
   5   8   6       36.68       53.01      8.49 o 
  -6   9   6      105.08      124.69     10.54 o 
  -5   9   6      677.64      702.86     51.35 o 
  -4   9   6        4.85        5.78      5.66 o 
  -3   9   6       36.18       67.05     15.80 o 
  -2   9   6        3.31       13.05      4.50 o 
  -1   9   6      789.06      582.23     28.14 o 
   0   9   6      877.18     1145.09     46.27 o 
   1   9   6       17.64       13.83      5.93 o 
   2   9   6      151.57      165.95     18.00 o 
   3   9   6      216.32      209.82     17.07 o 
   4   9   6       28.86       33.64      5.85 o 
   5   9   6        0.01        5.85     13.50 o 
  -6  10   6      143.17      152.75     10.36 o 
  -5  10   6      193.27      193.68     27.48 o 
  -4  10   6       70.28       72.17     12.09 o 
  -3  10   6      387.70      304.00     31.15 o 
  -2  10   6      849.40      808.62     55.44 o 
  -1  10   6     1863.53     2094.39    124.12 o 
   0  10   6     1215.20     1463.97     53.44 o 
   1  10   6      283.74      302.17     20.95 o 
   2  10   6      929.93      978.69     43.02 o 
   3  10   6      166.08      199.82     16.59 o 
   4  10   6      138.30       96.12     10.80 o 
   5  10   6      146.92      157.41     13.33 o 
  -6  11   6        9.91       25.03      9.57 o 
  -5  11   6      141.85      113.99     14.97 o 
  -4  11   6       12.31       37.19      9.35 o 
  -3  11   6      457.98      478.01     42.13 o 
  -2  11   6        4.07       16.24      8.66 o 
  -1  11   6       86.15       89.92     21.99 o 
   0  11   6      469.95      436.96     27.63 o 
   1  11   6      527.48      507.79     29.02 o 
   2  11   6        4.27       14.85      4.68 o 
   3  11   6      116.36      143.94     11.99 o 
   4  11   6       46.18       53.07      8.15 o 
   5  11   6       56.54       28.69     12.34 o 
  -6  12   6      254.79      200.09     22.75 o 
  -5  12   6      101.79      130.73     20.03 o 
  -4  12   6      403.14      359.11     43.69 o 
  -3  12   6      377.84      321.31     32.91 o 
  -2  12   6     1458.24     1659.57     85.56 o 
  -1  12   6     1122.65     1119.88     68.04 o 
   0  12   6      604.50      658.25     35.75 o 
   1  12   6        3.14        9.55      3.54 o 
   2  12   6     1021.34     1089.90     47.03 o 
   3  12   6     1536.16     1627.40     60.73 o 
   4  12   6     1049.00     1124.55     60.71 o 
   5  12   6      159.26      195.19     20.12 o 
  -6  13   6       27.30       -1.29     10.37 o 
  -5  13   6        1.14       -5.39      6.43 o 
  -4  13   6       22.01       14.41     13.00 o 
  -3  13   6       78.61      123.02     25.29 o 
  -2  13   6       22.38       29.33      6.77 o 
  -1  13   6      394.79      446.38     41.33 o 
   0  13   6       20.06       26.61      8.83 o 
   1  13   6      431.30      534.54     30.17 o 
   2  13   6       88.88       74.25     10.54 o 
   3  13   6       54.02       53.02      9.14 o 
   4  13   6       38.29       36.70      6.93 o 
  -5  14   6      296.67      272.29     23.16 o 
  -4  14   6       85.60      111.96     14.35 o 
  -3  14   6      376.26      323.32     34.21 o 
  -2  14   6     1093.46     1050.02     69.41 o 
  -1  14   6      547.36      567.76     47.53 o 
   0  14   6     1340.78     1486.12     81.26 o 
   1  14   6      108.32      116.82     13.51 o 
   2  14   6      508.84      481.41     29.78 o 
   3  14   6     1065.57      965.42     45.72 o 
   4  14   6      481.51      447.38     39.48 o 
  -5  15   6        8.24        9.75      9.25 o 
  -4  15   6      116.23      131.94     14.86 o 
  -3  15   6      434.83      374.14     40.02 o 
  -2  15   6        7.00        9.56      5.86 o 
  -1  15   6      193.29      225.92     37.63 o 
   0  15   6      337.62      361.47     38.17 o 
   1  15   6       12.31       12.61      5.18 o 
   2  15   6       29.90       37.73      7.56 o 
   3  15   6        0.82       19.10      5.77 o 
   4  15   6       93.32       59.40     11.29 o 
  -5  16   6      142.10      172.18     14.99 o 
  -4  16   6      195.09      194.07     21.64 o 
  -3  16   6     1118.04     1097.99     74.66 o 
  -2  16   6     1200.14     1124.58     73.72 o 
  -1  16   6       19.17       18.46      6.09 o 
   0  16   6      653.12      659.97     56.94 o 
   1  16   6      173.77      196.77     28.21 o 
   2  16   6      654.92      677.75     37.40 o 
   3  16   6      249.49      237.88     18.98 o 
   4  16   6      184.29      175.83     28.22 o 
  -5  17   6        0.53       21.97     11.91 o 
  -4  17   6      131.94      189.57     19.80 o 
  -3  17   6       28.50       19.95      8.09 o 
  -2  17   6      354.82      395.00     41.98 o 
  -1  17   6      133.44      112.69     23.65 o 
   0  17   6       24.02       26.89      7.34 o 
   1  17   6       10.53       12.73      5.81 o 
   2  17   6       90.49       55.05      7.52 o 
   3  17   6       10.96       11.38      6.53 o 
  -4  18   6        6.14       -0.71     11.17 o 
  -3  18   6      242.30      234.37     24.03 o 
  -2  18   6     2075.09     2119.76     85.43 o 
  -1  18   6     1843.27     1771.99     97.06 o 
   0  18   6      674.32      708.73     58.33 o 
   1  18   6      263.63      286.46     26.33 o 
   2  18   6      387.81      455.64     34.54 o 
   3  18   6      302.06      284.64     27.88 o 
  -4  19   6       14.08       35.51      7.97 o 
  -3  19   6        4.95       -2.99     10.94 o 
  -2  19   6       29.80       34.50      8.00 o 
  -1  19   6       58.54       86.37     12.09 o 
   0  19   6       55.49       49.35     11.81 o 
   1  19   6       14.62       21.03      5.99 o 
   2  19   6      117.87       85.59     20.61 o 
   3  19   6        3.40        1.55     11.57 o 
  -3  20   6       71.77       60.42      9.40 o 
  -2  20   6      174.33      231.07     33.02 o 
  -1  20   6     1150.50     1055.61     73.93 o 
   0  20   6      395.94      393.15     42.44 o 
   1  20   6      186.07      186.46     19.23 o 
   2  20   6      191.20      176.65     21.66 o 
  -3  21   6        3.88       -7.71      7.71 o 
  -2  21   6      102.33       89.98     12.72 o 
  -1  21   6      155.55      132.57     37.35 o 
   0  21   6       18.63       25.56      8.24 o 
   1  21   6       23.28        8.85     15.30 o 
   2  21   6       93.08       75.33     27.67 o 
  -2  22   6      257.85      233.90     24.02 o 
  -1  22   6      281.37      304.28     32.87 o 
   0  22   6      160.89      205.71     24.39 o 
   1  22   6       77.45       63.89     17.32 o 
  -1  23   6       55.63       50.11     12.73 o 
   0  23   6       24.53       44.88     12.56 o 
  -7   1   7      244.34      252.37     15.52 o 
  -6   1   7      232.19      197.31     16.25 o 
  -5   1   7       25.69       47.72      5.21 o 
  -4   1   7       33.85       47.39      6.10 o 
  -3   1   7     2796.16     2625.15     66.04 o 
  -2   1   7      372.36      523.21     25.69 o 
   0   1   7      188.94      178.43     12.96 o 
   1   1   7      159.23      198.67     13.10 o 
   2   1   7     1330.46     1256.93     69.31 o 
   3   1   7       92.71      126.33     16.79 o 
   4   1   7      466.49      503.35     35.22 o 
   5   1   7      206.25      197.94     22.94 o 
  -7   2   7        1.24        2.96      9.28 o 
  -6   2   7       99.62       90.38      9.28 o 
  -5   2   7       16.54       16.15      9.68 o 
  -4   2   7      123.79      151.44     18.37 o 
  -3   2   7        4.22       14.66      2.99 o 
  -2   2   7        9.70       17.93      3.26 o 
  -1   2   7      147.18      123.15     13.35 o 
   0   2   7      305.86      358.82     19.88 o 
   1   2   7        5.10       10.75      2.52 o 
   2   2   7      138.58      137.00     23.24 o 
   3   2   7      143.95      176.75     17.97 o 
   4   2   7       18.84       20.29      5.56 o 
   5   2   7        0.83       17.95      7.61 o 
  -6   3   7      543.94      502.97     32.44 o 
  -5   3   7        6.10       34.39      6.89 o 
  -4   3   7     3667.86     3631.77    124.49 o 
  -3   3   7      770.67      680.03     34.76 o 
  -2   3   7     1790.78     1912.00     52.15 o 
   0   3   7      888.13     1224.06     39.01 o 
   1   3   7      416.69      609.67     33.10 o 
   2   3   7      689.30      712.80     51.61 o 
   3   3   7      871.74      899.51     49.45 o 
   4   3   7      205.15      248.54     20.90 o 
   5   3   7      391.85      401.61     35.96 o 
  -6   4   7      259.95      193.13     25.11 o 
  -5   4   7      632.57      581.13     44.82 o 
  -4   4   7        0.02       26.70     19.64 o 
  -3   4   7      184.82      242.63     19.40 o 
  -2   4   7       36.47       29.54      5.34 o 
   0   4   7      140.91      227.56     15.17 o 
   1   4   7       15.14        6.50      5.21 o 
   2   4   7       74.30       93.05     11.55 o 
   3   4   7       72.83       47.17     10.39 o 
   4   4   7      382.65      341.41     26.30 o 
   5   4   7        2.20       -0.13      8.35 o 
  -6   5   7      338.54      234.10     33.78 o 
  -5   5   7      581.18      698.38     50.77 o 
  -4   5   7       27.50       39.73      7.26 o 
  -3   5   7      230.37      356.50     33.51 o 
  -2   5   7       62.78       50.86      6.74 o 
  -1   5   7     4590.20     3986.92     88.16 o 
   0   5   7     1281.25     1041.69     36.58 o 
   1   5   7      957.71     1155.95     48.79 o 
   2   5   7      664.40      611.53     30.42 o 
   3   5   7      800.54      877.06     49.74 o 
   4   5   7      300.59      299.77     25.88 o 
   5   5   7      223.14      194.96     16.28 o 
  -6   6   7       16.71       19.23      8.10 o 
  -5   6   7      177.39      230.57     22.98 o 
  -4   6   7      285.53      303.13     30.25 o 
  -3   6   7        0.52       30.28     15.55 o 
  -2   6   7      392.54      479.17     26.28 o 
  -1   6   7       11.53       33.76      9.91 o 
   0   6   7        9.93        7.68      3.31 o 
   1   6   7      101.23      123.17     18.36 o 
   2   6   7      107.17      119.54     14.02 o 
   3   6   7      115.36      137.48     22.92 o 
   4   6   7       25.31       23.42      6.06 o 
   5   6   7       60.98       53.94      8.29 o 
  -6   7   7      282.14      248.85     20.52 o 
  -5   7   7      304.21      236.19     22.36 o 
  -3   7   7       74.38      107.25     20.74 o 
  -2   7   7     1692.65     1609.14     79.37 o 
  -1   7   7     1707.12     1504.47     51.85 o 
   0   7   7     2027.70     1896.42     62.70 o 
   1   7   7       60.83       99.80     16.08 o 
   2   7   7      785.47      817.87     38.03 o 
   3   7   7      518.27      512.90     36.43 o 
   4   7   7      365.22      354.71     27.43 o 
   5   7   7       26.88       44.61      9.69 o 
  -6   8   7       45.72       30.70      8.95 o 
  -5   8   7      286.82      304.33     27.97 o 
  -4   8   7       71.53      130.04     20.97 o 
  -3   8   7       19.31       17.79      7.69 o 
  -2   8   7      177.51      197.14     33.42 o 
  -1   8   7        4.80        3.65      3.19 o 
   0   8   7      140.68      126.37     14.81 o 
   1   8   7        0.73       15.71      3.84 o 
   2   8   7      230.49      258.11     20.43 o 
   3   8   7        3.60       24.44      5.28 o 
   4   8   7       30.61       33.47      6.76 o 
   5   8   7       39.67       67.33     10.53 o 
  -6   9   7      231.97      270.49     25.98 o 
  -5   9   7       43.58       64.90     10.41 o 
  -4   9   7      396.68      282.70     34.42 o 
  -3   9   7      270.93      329.50     33.15 o 
  -2   9   7      937.35      931.73     61.26 o 
  -1   9   7     6580.51     6733.96    113.25 o 
   0   9   7     1967.34     1797.64     62.28 o 
   1   9   7      377.77      417.68     28.86 o 
   2   9   7      196.94      229.07     16.24 o 
   3   9   7      769.01      776.78     47.27 o 
   4   9   7      360.12      354.45     27.19 o 
   5   9   7      275.83      277.68     27.68 o 
  -6  10   7        0.11       -2.72      9.27 o 
  -5  10   7        6.48       -8.00      8.00 o 
  -4  10   7      114.31       94.19     33.59 o 
  -3  10   7       68.66       99.18     11.06 o 
  -2  10   7        6.94        8.73     14.14 o 
  -1  10   7       12.53       29.99      8.05 o 
   0  10   7      223.82      216.45     21.07 o 
   1  10   7        6.82       12.10      4.79 o 
   2  10   7       94.33      105.49     14.10 o 
   3  10   7      361.55      374.83     29.29 o 
   4  10   7       44.71       51.30      7.17 o 
  -6  11   7      267.47      155.94     18.37 o 
  -5  11   7      126.95      140.53     16.15 o 
  -4  11   7      260.34      282.30     29.38 o 
  -3  11   7      221.32      240.32     26.87 o 
  -2  11   7      343.43      386.67     37.43 o 
  -1  11   7     1733.10     1651.46     85.25 o 
   0  11   7      681.90      585.24     33.91 o 
   1  11   7      236.21      266.87     20.26 o 
   2  11   7      250.48      244.81     20.81 o 
   3  11   7      166.67      155.08     15.87 o 
   4  11   7      513.52      492.85     34.50 o 
  -6  12   7       31.25       31.70     10.07 o 
  -5  12   7       34.86       39.73     22.80 o 
  -4  12   7       73.23       56.42     10.51 o 
  -3  12   7      139.47      124.47     16.87 o 
  -1  12   7       17.04        6.20      5.51 o 
   0  12   7      226.66      234.40     27.81 o 
   1  12   7     1738.72     1692.46     58.95 o 
   2  12   7       11.13       21.01      4.16 o 
   3  12   7       19.01       25.25      7.52 o 
   4  12   7       81.90       85.86     10.16 o 
  -5  13   7      435.22      466.45     42.43 o 
  -4  13   7      525.70      568.15     47.69 o 
  -3  13   7      693.66      598.04     51.40 o 
  -2  13   7      506.26      554.09     48.06 o 
  -1  13   7      455.51      470.13     43.36 o 
   0  13   7      278.07      332.97     34.94 o 
   1  13   7      235.55      238.54     20.84 o 
   2  13   7      131.89      134.29     10.83 o 
   3  13   7      836.17      852.31     43.47 o 
   4  13   7      144.74      195.33     18.45 o 
  -5  14   7        8.71       -0.60      9.01 o 
  -4  14   7        2.89       13.69     16.02 o 
  -3  14   7      160.56      183.94     23.70 o 
  -2  14   7       12.71       63.69     17.38 o 
  -1  14   7       63.68       49.28     11.05 o 
   0  14   7      162.10      173.05     33.84 o 
   1  14   7       25.16       25.46      4.19 o 
   2  14   7        1.03       10.35      5.38 o 
   3  14   7        2.38       14.63      6.90 o 
   4  14   7      115.51      162.60     15.09 o 
  -5  15   7      594.86      579.00     39.45 o 
  -4  15   7      370.47      395.53     38.10 o 
  -3  15   7       88.51       54.30      9.04 o 
  -2  15   7      899.20      899.29     65.89 o 
  -1  15   7        6.91        7.54      5.84 o 
   0  15   7     2533.59     2529.76    113.73 o 
   1  15   7      258.99      294.11     26.72 o 
   2  15   7      508.67      576.84     34.03 o 
   3  15   7      414.66      414.55     26.98 o 
   4  15   7      569.34      576.59     50.49 o 
  -5  16   7        5.31       13.02      8.08 o 
  -4  16   7        0.61        7.84      8.42 o 
  -3  16   7       50.05       37.69      7.87 o 
  -2  16   7        0.25       15.27     14.00 o 
  -1  16   7       83.60       97.69     19.67 o 
   0  16   7        3.59       16.07      5.88 o 
   1  16   7       28.74       33.41      7.81 o 
   2  16   7       62.32       55.53      6.52 o 
   3  16   7       25.49       19.85      6.14 o 
  -4  17   7        1.90       -7.24      7.24 o 
  -3  17   7      165.32      155.45     34.25 o 
  -2  17   7       27.23       36.94      7.34 o 
  -1  17   7     1261.79     1165.46     78.20 o 
   0  17   7      400.78      337.36     35.42 o 
   1  17   7      465.29      409.03     33.28 o 
   2  17   7       69.25       88.60     13.43 o 
   3  17   7      268.23      250.85     20.27 o 
  -4  18   7        0.94       16.55      9.87 o 
  -2  18   7       11.36       36.03     12.84 o 
  -1  18   7        1.79        3.35     11.43 o 
   0  18   7       43.36       35.63     11.41 o 
   1  18   7       33.73       25.04      6.22 o 
   2  18   7       21.72       18.49      8.64 o 
   3  18   7       42.97       70.86     13.36 o 
  -4  19   7       78.71      111.63     14.46 o 
  -3  19   7       28.14       16.31      9.45 o 
  -2  19   7     1455.88     1563.24     94.85 o 
  -1  19   7      778.13      845.55     66.12 o 
   0  19   7      808.17      862.64     68.07 o 
   1  19   7      178.15      194.73     22.33 o 
   2  19   7       81.65      103.64     16.77 o 
  -3  20   7        0.06       -4.91     10.90 o 
  -2  20   7        0.18       19.94      8.61 o 
  -1  20   7      215.38      237.44     31.92 o 
   0  20   7        7.85       11.67      9.08 o 
   1  20   7       17.37       12.18      6.77 o 
   2  20   7       76.74       86.01     12.89 o 
  -2  21   7      293.03      272.45     42.31 o 
  -1  21   7     1377.92     1394.69     99.72 o 
   0  21   7      449.12      487.53     45.74 o 
   1  21   7       84.56       77.62     13.00 o 
  -1  22   7       19.06        3.94      8.99 o 
   0  22   7       78.58       70.61     12.34 o 
  -6   0   8      342.69      373.31     45.38 o 
  -5   0   8      428.11      415.53     50.30 o 
  -4   0   8       32.74        9.59     13.56 o 
  -3   0   8     8641.22     8474.43    201.85 o 
  -2   0   8      138.32       65.49     13.29 o 
   0   0   8       19.75       28.34      6.14 o 
   1   0   8       88.69       85.21     10.67 o 
   2   0   8      310.06      305.08     47.59 o 
   3   0   8      138.02       90.98     28.78 o 
   4   0   8      673.99      648.73     79.58 o 
   5   0   8      204.28      153.45     18.15 o 
  -6   1   8       26.33       25.18      8.56 o 
  -5   1   8       57.97       81.03     12.64 o 
  -4   1   8       42.01       47.59     10.38 o 
  -3   1   8      918.18      912.87     38.73 o 
  -2   1   8       10.34       14.61      2.98 o 
  -1   1   8        7.47        7.30      4.62 o 
   0   1   8      156.07      135.35     12.64 o 
   1   1   8      312.15      395.75     26.04 o 
   2   1   8        3.24       -5.86      6.83 o 
   3   1   8       11.44        1.61     18.68 o 
   4   1   8      106.73       76.61     42.50 o 
   5   1   8       15.86       18.60      9.72 o 
  -6   2   8      496.54      507.99     43.03 o 
  -5   2   8      205.73      245.56     19.43 o 
  -4   2   8     1748.73     1868.32     72.37 o 
  -3   2   8      218.56      329.09     20.48 o 
  -2   2   8     1183.10     1107.86     41.25 o 
  -1   2   8      511.24      716.22     31.66 o 
   0   2   8     4019.71     3657.40     74.46 o 
   1   2   8      187.17      104.93     12.24 o 
   2   2   8      425.95      370.37     37.49 o 
   3   2   8      668.14      678.48     54.74 o 
   4   2   8      209.21      191.87     16.89 o 
   5   2   8      173.94      197.35     41.28 o 
  -6   3   8       24.56       14.93      7.68 o 
  -5   3   8      175.34      160.21     14.88 o 
  -4   3   8      576.22      577.43     36.21 o 
  -3   3   8       27.30       24.51      4.23 o 
  -2   3   8       55.00       80.95     11.60 o 
  -1   3   8       27.02       29.86      5.10 o 
   0   3   8      113.68       93.30     11.45 o 
   1   3   8        0.05        1.70      3.49 o 
   2   3   8       82.79       69.30     11.95 o 
   3   3   8        5.20        1.66      8.36 o 
   4   3   8       24.88       24.73      8.63 o 
   5   3   8       75.66       76.86      9.63 o 
  -6   4   8      369.75      338.78     22.61 o 
  -5   4   8      636.69      626.65     38.71 o 
  -4   4   8      227.49      195.65     32.31 o 
  -3   4   8      173.27      215.53     24.20 o 
  -2   4   8      519.37      495.89     26.06 o 
  -1   4   8     1770.92     2349.24     60.42 o 
   0   4   8     1520.45     1562.27     47.78 o 
   1   4   8     1202.84     1086.96     48.48 o 
   2   4   8      251.38      247.73     27.84 o 
   3   4   8      362.68      356.70     28.43 o 
   4   4   8      293.33      299.48     24.69 o 
   5   4   8       96.87      100.50      8.99 o 
  -6   5   8      130.46      121.59      9.75 o 
  -5   5   8      166.23      163.61     16.55 o 
  -4   5   8       89.12      133.62     14.89 o 
  -3   5   8      200.51      187.11     21.79 o 
  -2   5   8       27.66       34.58      6.19 o 
  -1   5   8       49.05       51.05      7.72 o 
   0   5   8       25.08       19.02      3.30 o 
   1   5   8        2.21       16.10      3.99 o 
   2   5   8        4.80       19.80     19.06 o 
   3   5   8       16.94       32.97      6.66 o 
   4   5   8       52.45       65.68     10.82 o 
   5   5   8        2.75       -3.18     15.58 o 
  -6   6   8      389.13      406.43     33.06 o 
  -5   6   8       21.83       48.59      8.11 o 
  -4   6   8        9.04        6.50      8.49 o 
  -3   6   8      112.15       53.68     15.99 o 
  -2   6   8      509.78      677.97     49.79 o 
  -1   6   8     1899.44     2169.32     68.65 o 
   0   6   8     2243.19     2487.65     61.85 o 
   1   6   8      239.33      205.38     19.08 o 
   2   6   8      219.79      239.34     32.98 o 
   3   6   8     1053.46     1031.97     56.63 o 
   4   6   8      135.89      114.13     10.96 o 
   5   6   8      195.86      213.70     18.31 o 
  -6   7   8       19.98       30.23     20.34 o 
  -5   7   8       85.83       86.54      9.78 o 
  -4   7   8       43.86       53.20      6.77 o 
  -3   7   8       57.02       34.95     21.80 o 
  -2   7   8      324.85      291.05     42.33 o 
  -1   7   8       13.03       11.02      3.83 o 
   0   7   8      112.43      127.45     16.62 o 
   1   7   8      227.99      238.73     25.71 o 
   2   7   8       39.76       23.44     11.09 o 
   3   7   8       55.20       40.49      7.63 o 
   4   7   8        0.49       25.00      9.98 o 
  -6   8   8      323.64      197.28     30.05 o 
  -5   8   8      665.67      667.79     52.65 o 
  -4   8   8        2.28       13.00     12.87 o 
  -3   8   8      320.55      377.56     36.34 o 
  -2   8   8     1105.16     1151.64     69.89 o 
  -1   8   8      681.10      720.08     37.16 o 
   0   8   8     1903.63     2089.12     70.02 o 
   1   8   8       76.76       42.90      7.57 o 
   2   8   8      267.13      251.13     19.05 o 
   3   8   8      269.56      250.76     22.18 o 
   4   8   8      382.65      338.03     26.08 o 
  -6   9   8       10.60       34.84     16.80 o 
  -5   9   8        2.85       14.55      8.08 o 
  -4   9   8      129.70      115.16     12.05 o 
  -3   9   8        8.57       15.92      6.60 o 
  -2   9   8       35.17       58.98     15.99 o 
  -1   9   8       13.82       24.82      7.97 o 
   0   9   8        5.11        6.24      3.70 o 
   1   9   8       86.19      101.47     12.43 o 
   2   9   8      696.45      780.43     40.14 o 
   3   9   8        1.62       17.61      5.88 o 
   4   9   8      173.36      146.23     13.47 o 
  -6  10   8      411.59      387.53     59.16 o 
  -5  10   8      259.17      223.80     54.65 o 
  -4  10   8      804.21      742.10     57.30 o 
  -3  10   8      221.98      194.72     33.86 o 
  -2  10   8      781.16      821.55     89.95 o 
  -1  10   8     2267.68     2353.14    105.52 o 
   0  10   8      100.26      115.19     13.13 o 
   1  10   8      140.51      167.10     17.32 o 
   2  10   8       16.12       26.65      4.30 o 
   3  10   8      400.21      389.42     31.95 o 
   4  10   8      428.34      442.42     32.29 o 
  -5  11   8       69.14       90.23      9.96 o 
  -4  11   8        7.73       32.48      7.46 o 
  -3  11   8        1.20       10.17      6.26 o 
  -2  11   8      291.63      268.18     41.95 o 
  -1  11   8       17.52       12.93      6.36 o 
   0  11   8      168.77      223.96     47.98 o 
   1  11   8     1024.31     1121.90     53.59 o 
   2  11   8       29.87       16.40      4.96 o 
   3  11   8       68.91       85.00     14.76 o 
   4  11   8       10.52       32.48     18.12 o 
  -5  12   8      313.77      387.41     36.52 o 
  -4  12   8      238.26      199.35     36.55 o 
  -3  12   8     1051.24      921.51     66.25 o 
  -2  12   8      302.23      337.95     40.11 o 
  -1  12   8     1173.72     1266.91     77.18 o 
   0  12   8      248.10      257.78     33.17 o 
   1  12   8     1806.90     1899.84     73.16 o 
   2  12   8      177.45      164.58     16.37 o 
   3  12   8      174.32      211.29     21.85 o 
   4  12   8      161.67      148.34     19.80 o 
  -5  13   8        7.24       14.30      9.26 o 
  -4  13   8       11.12       15.40     13.64 o 
  -3  13   8        0.00       11.35      6.78 o 
  -2  13   8        0.54       -6.33      6.33 o 
  -1  13   8       35.01       24.27     16.38 o 
   0  13   8      241.29      243.93     30.49 o 
   1  13   8        0.33       12.57      4.66 o 
   2  13   8       43.01       35.45      5.42 o 
   3  13   8      196.05      228.37     18.25 o 
   4  13   8      108.46      138.38     22.57 o 
  -5  14   8      376.32      386.00     32.01 o 
  -4  14   8      560.37      526.76     47.37 o 
  -3  14   8       14.98       37.05      7.18 o 
  -2  14   8      155.26      153.96     34.72 o 
  -1  14   8        8.45       30.01      7.53 o 
   0  14   8     3240.74     3183.90    130.74 o 
   1  14   8      369.16      362.06     36.14 o 
   2  14   8      351.89      314.48     24.41 o 
   3  14   8      195.23      157.73     13.52 o 
  -5  15   8       75.66       97.59     14.79 o 
  -4  15   8      108.64      100.69     15.22 o 
  -3  15   8      176.29      145.40     40.95 o 
  -2  15   8        5.20       15.11     11.54 o 
  -1  15   8       31.05       15.95      6.35 o 
   0  15   8      164.65      138.04     18.57 o 
   1  15   8       14.57       27.27     22.36 o 
   2  15   8        0.02       11.07      8.94 o 
   3  15   8        6.78        8.19     13.57 o 
  -4  16   8       55.48      103.41     13.42 o 
  -3  16   8      115.96      117.92     33.23 o 
  -2  16   8      100.17      115.51     32.76 o 
  -1  16   8      341.11      369.29     40.51 o 
   0  16   8      576.77      592.41     51.38 o 
   1  16   8      519.80      499.46     47.38 o 
   2  16   8       23.45       33.53      6.92 o 
   3  16   8      154.89      195.38     13.03 o 
  -4  17   8       36.36       25.22      9.71 o 
  -2  17   8        8.68       -4.47      8.99 o 
  -1  17   8        4.90        0.21      7.25 o 
   0  17   8        1.79        3.04      7.18 o 
   1  17   8      180.03      159.10     21.58 o 
   2  17   8        5.89        4.99      6.72 o 
  -4  18   8      298.00      270.89     25.43 o 
  -3  18   8       64.48       67.80     23.35 o 
  -2  18   8       50.38       78.19     27.12 o 
  -1  18   8      486.44      556.40     50.58 o 
   0  18   8      431.94      476.11     45.90 o 
   1  18   8      499.73      520.09     48.04 o 
   2  18   8        1.95        7.17      7.54 o 
  -3  19   8        8.93       35.47     30.74 o 
  -2  19   8      184.52      198.38     22.29 o 
  -1  19   8       42.67       41.33     16.08 o 
   0  19   8        6.48       10.65      8.88 o 
   1  19   8        3.17       22.85      8.12 o 
   2  19   8        4.80       -1.25     10.09 o 
  -2  20   8      497.95      469.85     44.59 o 
  -1  20   8      252.77      236.14     27.20 o 
   0  20   8      333.89      305.72     38.53 o 
   1  20   8       89.02       77.41     12.64 o 
  -2  21   8       44.16       64.66     12.45 o 
  -1  21   8      102.32       77.77     16.05 o 
   0  21   8       28.78       32.10     10.66 o 
  -6   1   9      150.94      104.99     12.95 o 
  -5   1   9      791.76      723.28    105.34 o 
  -4   1   9     2167.91     2368.08     85.23 o 
  -3   1   9      414.40      407.14     24.41 o 
  -2   1   9      427.31      482.37     26.82 o 
  -1   1   9      634.43      434.93     25.10 o 
   0   1   9     1910.38     2056.18     58.06 o 
   1   1   9     1420.82     1508.71     80.21 o 
   2   1   9      310.51      290.00     30.50 o 
   3   1   9      311.19      301.79     62.59 o 
   4   1   9      477.78      405.57     42.08 o 
  -6   2   9        2.73       16.15     10.18 o 
  -5   2   9        2.46        5.15      5.67 o 
  -4   2   9      541.24      500.24     33.79 o 
  -3   2   9       57.81       54.06      7.67 o 
  -2   2   9      587.80      568.63     29.64 o 
  -1   2   9       15.07       14.74      5.01 o 
   0   2   9      308.22      369.65     21.79 o 
   1   2   9       45.43       17.45      6.94 o 
   2   2   9        1.64        6.19     10.76 o 
   3   2   9        1.63       21.67      7.28 o 
   4   2   9        4.73        5.15      8.66 o 
  -6   3   9      177.59      205.95     18.37 o 
  -5   3   9      918.04      933.50     50.70 o 
  -4   3   9      192.16      194.32     18.36 o 
  -3   3   9        3.26        7.97      4.41 o 
  -2   3   9      441.06      430.20     25.05 o 
  -1   3   9      488.67      336.50     21.33 o 
   0   3   9      844.82      873.43     36.31 o 
   1   3   9      250.10      322.90     24.14 o 
   2   3   9       12.32       34.05     12.87 o 
   3   3   9      240.04      245.45     36.27 o 
   4   3   9      407.28      414.80     39.52 o 
  -6   4   9       48.32       53.12      9.79 o 
  -5   4   9      115.78      114.74     10.62 o 
  -4   4   9       30.01       59.72     10.24 o 
  -2   4   9       14.72       24.53      4.11 o 
  -1   4   9       50.18       35.12      5.33 o 
   0   4   9       16.24       61.37     18.84 o 
   1   4   9       95.46       92.09      8.78 o 
   2   4   9      201.80      232.90     30.10 o 
   3   4   9        7.65       26.51      7.00 o 
   4   4   9       13.12       -1.87      8.78 o 
  -6   5   9      252.79      179.91     30.88 o 
  -5   5   9      395.71      426.82     29.29 o 
  -4   5   9       40.34       45.31     13.09 o 
  -3   5   9       83.75       85.60     14.50 o 
  -2   5   9     1126.10     1103.63     43.24 o 
  -1   5   9     1111.23      896.31     37.74 o 
   0   5   9     1970.83     1903.96     56.13 o 
   1   5   9     1042.62     1101.46     51.78 o 
   2   5   9       96.86      172.43     41.67 o 
   3   5   9      290.81      298.70     33.40 o 
   4   5   9      151.12      180.69     18.51 o 
  -6   6   9        0.17        5.50      7.72 o 
  -5   6   9        0.96        5.91      8.18 o 
  -4   6   9      140.74      127.06     13.80 o 
  -3   6   9      303.51      330.48     33.34 o 
  -2   6   9        2.06       -5.04      5.04 o 
  -1   6   9        0.14        0.20      3.87 o 
   0   6   9       11.39        5.82      3.21 o 
   1   6   9      254.58      201.75     19.41 o 
   2   6   9       78.10       94.26     13.74 o 
   3   6   9       97.98      103.62     15.22 o 
   4   6   9        1.70       11.42     11.22 o 
  -6   7   9      177.82      153.89     12.60 o 
  -5   7   9      345.08      311.72     29.85 o 
  -4   7   9      121.78      133.28     13.56 o 
  -3   7   9       52.79       96.54     13.85 o 
  -2   7   9     1017.46      999.48     65.48 o 
  -1   7   9      997.74      966.31     45.67 o 
   0   7   9      659.53      622.42     36.73 o 
   1   7   9      129.56      129.56     14.56 o 
   2   7   9        2.45        4.89      6.26 o 
   3   7   9      108.39      123.36     17.61 o 
   4   7   9      112.23      107.62      8.81 o 
  -6   8   9        6.20       -8.11     10.15 o 
  -5   8   9      141.30      127.31     11.26 o 
  -4   8   9      127.13      126.65     21.50 o 
  -3   8   9        3.35       13.44      5.99 o 
  -2   8   9        6.39       22.66      7.19 o 
  -1   8   9       95.80      110.45     21.94 o 
   0   8   9       34.87       31.90      6.19 o 
   1   8   9       17.67       35.96      4.98 o 
   2   8   9      736.62      777.81     58.36 o 
   3   8   9        4.13       14.39      6.39 o 
   4   8   9        0.65        8.16      8.50 o 
  -6   9   9      108.36      100.91     10.89 o 
  -5   9   9      553.76      541.65     45.89 o 
  -4   9   9      114.87       91.64     20.48 o 
  -3   9   9      265.45      311.11     31.25 o 
  -2   9   9     1169.71      995.89     68.27 o 
  -1   9   9      333.23      306.90     32.05 o 
   0   9   9      290.03      270.28     23.17 o 
   1   9   9        3.91       -4.31      4.31 o 
   2   9   9      401.81      414.02     40.15 o 
   3   9   9       95.05      106.17     12.29 o 
   4   9   9      299.94      249.89     20.61 o 
  -5  10   9        0.61       26.03     11.40 o 
  -4  10   9       68.06       64.38      8.78 o 
  -3  10   9       13.35       27.29     13.23 o 
  -2  10   9      130.38       95.70     37.21 o 
  -1  10   9       61.17       73.47     15.14 o 
   0  10   9       57.15       50.18     13.12 o 
   1  10   9      141.04      132.27     17.68 o 
   2  10   9      136.87      116.66     18.92 o 
   3  10   9        2.71        8.97      6.88 o 
   4  10   9      125.69      122.92     12.94 o 
  -5  11   9      353.28      284.06     26.20 o 
  -4  11   9      699.32      729.66     59.65 o 
  -3  11   9      507.33      509.02     46.73 o 
  -2  11   9      130.57      130.76     25.18 o 
  -1  11   9      925.48      876.28     64.19 o 
   0  11   9       25.23       13.25      7.03 o 
   1  11   9     2680.46     2774.84     91.61 o 
   2  11   9      295.73      291.71     22.66 o 
   3  11   9      404.63      402.17     31.96 o 
  -5  12   9       12.35       26.40     18.18 o 
  -4  12   9        8.15       30.10     10.24 o 
  -3  12   9      147.68       99.87     23.60 o 
  -2  12   9        4.05        8.38      6.38 o 
  -1  12   9       78.37      139.65     27.75 o 
   0  12   9       21.37       18.25      6.39 o 
   1  12   9       87.85       87.56     10.23 o 
   2  12   9       41.66       80.09     10.97 o 
   3  12   9      105.61       89.45      9.65 o 
  -5  13   9      383.46      420.88     35.70 o 
  -4  13   9      259.17      282.51     70.47 o 
  -3  13   9       49.13       55.22      9.96 o 
  -2  13   9       66.21       53.40     18.76 o 
  -1  13   9      124.58      105.94     23.91 o 
   0  13   9     2281.19     2188.86    108.14 o 
   1  13   9      372.14      329.51     32.77 o 
   2  13   9      392.44      382.41     27.70 o 
   3  13   9       16.44       19.35      7.99 o 
  -5  14   9       21.04       55.75      9.58 o 
  -4  14   9        0.17       27.62      9.04 o 
  -3  14   9      171.82      156.75     20.73 o 
  -2  14   9       53.64       51.60      8.84 o 
  -1  14   9       88.27       84.75     19.78 o 
   0  14   9        1.38       16.74      6.93 o 
   1  14   9      158.29      155.47     29.10 o 
   2  14   9        0.01       13.55      6.31 o 
   3  14   9       20.17       47.86     13.73 o 
  -4  15   9      126.88      133.91     14.50 o 
  -3  15   9       84.41       55.68     14.72 o 
  -2  15   9       90.12       57.72     11.24 o 
  -1  15   9      312.40      295.73     32.67 o 
   0  15   9      690.29      703.64     58.01 o 
   1  15   9      816.38      838.44     64.94 o 
   2  15   9      130.37      101.60     15.53 o 
  -4  16   9        6.68       20.82     14.80 o 
  -3  16   9       73.57       58.48     28.78 o 
  -2  16   9       13.70        0.65     10.40 o 
  -1  16   9       24.73       24.99      7.38 o 
   0  16   9       97.56      117.72     14.04 o 
   1  16   9       42.23       62.29     10.04 o 
   2  16   9        1.05        6.15      8.80 o 
  -4  17   9      328.91      319.94     28.48 o 
  -3  17   9      197.75      218.11     27.49 o 
  -2  17   9      203.11      218.62     26.27 o 
  -1  17   9      161.92      165.05     49.56 o 
   0  17   9      569.02      509.46     47.62 o 
   1  17   9      317.36      337.71     34.22 o 
   2  17   9        5.20        2.73      8.97 o 
  -3  18   9       45.61       64.19     10.66 o 
  -2  18   9       53.42       68.65     22.02 o 
  -1  18   9       51.15       25.46      8.67 o 
   0  18   9        0.03        2.99     11.23 o 
   1  18   9       40.60       67.03      9.80 o 
  -2  19   9       25.73       25.37     10.39 o 
  -1  19   9      211.36      219.30     42.23 o 
   0  19   9      141.90      187.44     31.23 o 
   1  19   9      178.21      165.29     33.84 o 
  -1  20   9        5.77       -6.34     12.01 o 
   0  20   9       39.31       65.04     13.14 o 
  -6   0  10      178.01      203.48     24.13 o 
  -5   0  10      333.11      352.61     47.59 o 
  -4   0  10     2707.19     2494.30    163.91 o 
  -3   0  10     3749.29     3763.30    128.25 o 
  -2   0  10       31.40       35.14      8.52 o 
  -1   0  10       28.69       40.12      7.80 o 
   0   0  10     1325.72     1237.87     65.85 o 
   1   0  10      871.73      894.37     88.26 o 
   2   0  10      258.45      266.06     38.90 o 
   3   0  10      147.05      191.75     44.38 o 
   4   0  10      284.93      309.34     69.95 o 
  -6   1  10       11.61       22.82     13.89 o 
  -5   1  10        1.28       28.83     11.73 o 
  -4   1  10      254.23      226.04     29.66 o 
  -3   1  10      118.64      141.32     10.48 o 
  -2   1  10        1.02       10.85      3.53 o 
  -1   1  10       34.85       21.62      4.21 o 
   0   1  10       13.45       23.08      5.66 o 
   1   1  10       82.77       72.43     10.01 o 
   2   1  10       37.90       20.75      8.02 o 
   3   1  10        1.38       -5.23     17.21 o 
   4   1  10        2.47       46.25     19.70 o 
  -6   2  10       39.94       28.88      9.49 o 
  -5   2  10      806.34      880.56     63.63 o 
  -4   2  10      348.63      302.95     34.52 o 
  -3   2  10      919.44     1021.80     52.76 o 
  -2   2  10       14.19       27.36      4.53 o 
  -1   2  10     1273.57     1536.58     53.18 o 
   0   2  10      866.65      795.45     36.18 o 
   1   2  10     1953.62     1820.06     93.13 o 
   2   2  10      290.79      290.28     29.30 o 
   3   2  10      146.29      136.21     28.08 o 
   4   2  10      447.93      468.21     43.41 o 
  -6   3  10        0.37        2.14     30.41 o 
  -5   3  10      100.84       88.55      8.67 o 
  -4   3  10        0.63        2.42      9.00 o 
  -3   3  10        0.02       11.32      4.76 o 
  -2   3  10      686.03      793.98     36.59 o 
  -1   3  10        0.02       16.99      4.21 o 
   0   3  10       77.40       69.35      7.18 o 
   1   3  10       15.28       12.62      5.65 o 
   2   3  10       19.83       19.27      9.74 o 
   3   3  10       27.25       13.04      9.21 o 
   4   3  10        0.01       -8.19      9.94 o 
  -6   4  10       59.90       61.31     14.61 o 
  -5   4  10      368.85      325.26     22.61 o 
  -4   4  10      704.49      681.81     43.35 o 
  -3   4  10      282.15      285.13     24.23 o 
  -2   4  10      959.79     1117.25     45.30 o 
  -1   4  10      997.64     1192.60     46.39 o 
   0   4  10      864.74      975.97     49.36 o 
   1   4  10      158.14      125.73     23.28 o 
   2   4  10      114.22      116.83     12.07 o 
   3   4  10       36.88       54.18      8.17 o 
   4   4  10       66.71       66.24     13.83 o 
  -6   5  10       21.07       35.31      9.92 o 
  -5   5  10        9.16       31.53     11.19 o 
  -4   5  10       12.28        1.49      6.89 o 
  -3   5  10       47.46       61.29      8.50 o 
  -2   5  10        0.24       12.68     18.75 o 
  -1   5  10       63.81       81.36     10.55 o 
   0   5  10       25.26        2.24      4.72 o 
   1   5  10      178.99      153.57     17.88 o 
   2   5  10       36.89       43.69     17.98 o 
   3   5  10      388.22      419.11     38.20 o 
   4   5  10        0.23       20.95      9.94 o 
  -6   6  10       21.19       18.88      8.26 o 
  -5   6  10      238.06      190.08     20.47 o 
  -4   6  10      392.75      458.55     33.63 o 
  -3   6  10      168.35      177.90     27.14 o 
  -2   6  10      713.00      693.47     42.38 o 
  -1   6  10      499.12      540.42     29.28 o 
   0   6  10      449.33      406.80     29.16 o 
   1   6  10      177.44      175.76     15.71 o 
   2   6  10       54.39       38.39      8.56 o 
   3   6  10        1.62       25.97     19.09 o 
   4   6  10       98.57       83.70     14.97 o 
  -5   7  10       24.14       23.00     24.76 o 
  -4   7  10       51.97       47.72      9.71 o 
  -3   7  10        1.51       22.31      6.29 o 
  -2   7  10       10.66       21.26      5.55 o 
  -1   7  10      144.37      100.02     22.64 o 
   1   7  10        2.37       11.36      5.87 o 
   2   7  10      247.20      246.47     24.36 o 
   3   7  10       14.79       38.47     22.00 o 
  -5   8  10      307.78      297.73     29.13 o 
  -4   8  10      534.44      525.34     45.84 o 
  -3   8  10      187.17      154.53     28.33 o 
  -2   8  10     1125.55     1176.31     75.09 o 
  -1   8  10      818.93      935.81     49.17 o 
   0   8  10      308.27      317.57     25.18 o 
   1   8  10      523.45      532.09     34.86 o 
   2   8  10      899.60      933.66     65.97 o 
   3   8  10      169.77      198.42     20.43 o 
  -5   9  10       11.71       26.43     18.46 o 
  -4   9  10      116.07       83.58     34.09 o 
  -3   9  10       15.31       16.81     22.16 o 
  -2   9  10       11.60        9.28      6.23 o 
  -1   9  10        0.07       16.79      6.68 o 
   0   9  10        0.05        3.42     13.20 o 
   1   9  10        1.73        9.45     10.78 o 
   2   9  10      324.53      351.10     33.56 o 
   3   9  10       14.70       27.96      8.92 o 
  -5  10  10      131.14      153.82     17.63 o 
  -4  10  10      175.21      196.06     27.03 o 
  -3  10  10      331.24      325.06     37.41 o 
  -2  10  10       17.37       16.59     15.52 o 
  -1  10  10      135.06      132.15     18.00 o 
   0  10  10      121.96      134.49     27.11 o 
   1  10  10     1741.01     1705.92     72.10 o 
   2  10  10      498.10      463.66     38.45 o 
   3  10  10       93.03       88.14     13.53 o 
  -5  11  10        1.93       -2.33     14.55 o 
  -4  11  10      137.01      116.44     60.40 o 
  -3  11  10       18.97       22.21      7.85 o 
  -2  11  10      138.36      147.32     29.98 o 
  -1  11  10        2.63        7.79      8.88 o 
   0  11  10        4.26       10.71      8.85 o 
   1  11  10        0.29       10.55      5.85 o 
   2  11  10        2.33        8.68      8.30 o 
   3  11  10       23.43       26.81     11.32 o 
  -5  12  10      242.28      238.80     31.57 o 
  -4  12  10      539.56      540.51     60.46 o 
  -3  12  10        3.00       18.93      9.52 o 
  -2  12  10       52.87       37.73     19.76 o 
  -1  12  10      156.49      130.20     25.93 o 
   0  12  10      394.15      371.00     39.15 o 
   1  12  10      168.78      180.08     24.11 o 
   2  12  10      497.28      483.68     40.29 o 
   3  12  10       66.37       52.18     15.66 o 
  -4  13  10       62.10      102.32     14.78 o 
  -3  13  10       19.44       42.75      8.08 o 
  -2  13  10       24.27       14.86      7.69 o 
  -1  13  10       17.53       47.70     11.40 o 
   0  13  10       13.68       33.68      7.02 o 
   1  13  10        0.40        8.82      7.55 o 
   2  13  10       52.41       63.03     12.73 o 
  -4  14  10      118.86      112.86     41.50 o 
  -3  14  10      441.58      404.35     39.44 o 
  -2  14  10      129.51      154.10     26.40 o 
  -1  14  10      333.68      366.81     37.06 o 
   0  14  10      529.56      643.63     66.60 o 
   1  14  10      539.09      520.25     46.97 o 
   2  14  10      133.02      122.38     20.17 o 
  -4  15  10       15.89        6.05     12.40 o 
  -3  15  10        4.53       20.81     13.86 o 
  -2  15  10      111.78       92.68     15.27 o 
  -1  15  10      212.72      240.63     41.99 o 
   0  15  10       25.87       33.88      7.62 o 
   1  15  10       58.33       54.02     11.26 o 
   2  15  10        0.73       30.03      9.18 o 
  -3  16  10       81.85       91.68     13.47 o 
  -2  16  10      324.25      332.75     42.39 o 
  -1  16  10      241.47      264.49     28.34 o 
   0  16  10      585.27      582.37     50.54 o 
   1  16  10      248.51      218.39     36.11 o 
  -3  17  10       32.13       38.75     10.79 o 
  -2  17  10       31.47       29.72     11.90 o 
  -1  17  10       13.89       30.08      8.55 o 
   0  17  10       23.80       40.07     12.17 o 
   1  17  10        5.74        9.79      9.33 o 
  -2  18  10       43.01       42.15     34.45 o 
  -1  18  10       54.85       86.06     11.58 o 
   0  18  10      305.21      348.57     36.22 o 
  -5   1  11      252.35      221.90     23.74 o 
  -4   1  11      672.06      790.21     60.94 o 
  -3   1  11       16.68       15.72      4.55 o 
  -2   1  11       20.07       45.29      7.11 o 
  -1   1  11      302.26      298.60     20.37 o 
   0   1  11      838.11      913.07     47.76 o 
   1   1  11      772.34      856.44     61.14 o 
   2   1  11      290.70      295.19     30.57 o 
   3   1  11      123.02      129.82     24.15 o 
  -5   2  11        0.26       -1.39      8.96 o 
  -4   2  11       74.16      101.59     13.51 o 
  -3   2  11      217.27      218.94     32.82 o 
  -2   2  11      311.20      384.41     23.66 o 
  -1   2  11        8.14       20.91      5.25 o 
   0   2  11       67.19       41.01      6.73 o 
   1   2  11        3.95        3.49      6.41 o 
   2   2  11       16.00       29.46     14.78 o 
   3   2  11      109.69      107.17     14.42 o 
  -5   3  11      159.20      130.64     12.38 o 
  -4   3  11      844.92      865.65     50.54 o 
  -3   3  11      907.38      836.28     48.09 o 
  -2   3  11      139.72      190.04     14.53 o 
  -1   3  11      305.56      237.34     16.72 o 
   0   3  11      343.57      376.49     26.81 o 
   1   3  11      535.03      508.96     71.99 o 
   2   3  11      274.44      273.71     28.77 o 
   3   3  11        1.88       14.36     22.99 o 
  -5   4  11        6.77       10.04     19.87 o 
  -4   4  11        7.47       10.39      9.95 o 
  -3   4  11        0.25        3.80      6.22 o 
  -2   4  11      305.55      237.76     21.18 o 
  -1   4  11       24.61       11.18      4.15 o 
   0   4  11       52.91       61.89      8.07 o 
   1   4  11        0.00       16.34      6.29 o 
   2   4  11      196.09      166.26     23.63 o 
   3   4  11      186.99      162.91     15.56 o 
  -5   5  11       69.73       78.58      9.35 o 
  -4   5  11      688.50      721.09     45.95 o 
  -3   5  11     1287.06     1446.27     68.03 o 
  -2   5  11     1329.96     1325.92     62.29 o 
  -1   5  11      554.45      545.33     29.72 o 
   0   5  11      813.44      859.35     47.08 o 
   1   5  11      163.94      175.21     18.58 o 
   2   5  11      226.84      251.75     24.90 o 
   3   5  11      102.77       96.49     20.39 o 
  -5   6  11       50.20       56.34      9.25 o 
  -4   6  11        6.28       31.51      8.73 o 
  -3   6  11      110.03      115.01     14.07 o 
  -2   6  11       20.90        8.53      4.93 o 
  -1   6  11        2.08       21.71      9.70 o 
   0   6  11       51.28       49.11      9.06 o 
   1   6  11       17.16       22.08     10.46 o 
   2   6  11        4.06       15.40      9.57 o 
   3   6  11       48.99       71.22     11.98 o 
  -5   7  11       90.29      140.73     14.10 o 
  -4   7  11      341.04      346.98     26.71 o 
  -3   7  11      731.43      810.36     49.50 o 
  -2   7  11      363.75      352.60     44.69 o 
  -1   7  11       92.96      115.89     12.95 o 
   0   7  11      335.11      412.92     42.52 o 
   1   7  11      378.83      373.62     36.03 o 
   2   7  11      521.44      513.14     45.72 o 
   3   7  11      139.56      169.86     24.63 o 
  -5   8  11        4.71       33.43     21.12 o 
  -4   8  11        2.79        1.27      8.74 o 
  -3   8  11        3.97       13.97      6.03 o 
  -2   8  11       64.45       91.75     10.60 o 
  -1   8  11      153.58      121.51     16.12 o 
   0   8  11       11.24       32.84      7.00 o 
   1   8  11        2.61       -1.04      7.27 o 
   2   8  11      169.46      167.88     34.70 o 
   3   8  11        5.46       18.78     10.90 o 
  -5   9  11       15.58       11.47     10.64 o 
  -4   9  11      536.70      510.28     73.54 o 
  -3   9  11      379.71      354.58     36.79 o 
  -2   9  11       10.78        3.02      8.80 o 
  -1   9  11      129.85       99.64     20.33 o 
   0   9  11       50.19       63.91     10.27 o 
   1   9  11     1276.17     1317.98     62.46 o 
   2   9  11      185.62      237.65     23.81 o 
   3   9  11       61.40       95.84     11.63 o 
  -5  10  11        4.95       -9.88     10.85 o 
  -4  10  11        2.04       -5.81     17.60 o 
  -3  10  11        2.06        3.88     14.58 o 
  -2  10  11       44.85       55.73      9.81 o 
  -1  10  11       83.26      106.21     14.22 o 
   0  10  11       19.62       31.03      7.30 o 
   1  10  11       11.70       17.37      9.78 o 
   2  10  11        0.31       -6.30     13.42 o 
  -4  11  11      175.03      194.78     22.69 o 
  -3  11  11       43.25       66.84     11.08 o 
  -2  11  11       77.66      108.09     14.71 o 
  -1  11  11      139.52      177.33     22.80 o 
   0  11  11      630.47      648.62     54.20 o 
   1  11  11      165.16      211.29     25.27 o 
   2  11  11      674.66      672.66     52.83 o 
  -4  12  11        0.03        0.23      9.33 o 
  -3  12  11      168.83      171.65     23.51 o 
  -2  12  11        4.39       19.94      7.92 o 
  -1  12  11        0.17       -2.24      7.88 o 
   0  12  11       16.64       32.68      9.91 o 
   1  12  11        9.38       15.13      8.22 o 
   2  12  11      146.70      164.24     22.52 o 
  -4  13  11      163.70      131.64     31.90 o 
  -3  13  11      146.98      146.35     16.07 o 
  -2  13  11       77.55       64.50     10.86 o 
  -1  13  11      176.03      135.68     23.02 o 
   0  13  11      147.52      143.18     18.25 o 
   1  13  11      368.41      361.66     35.11 o 
   2  13  11      102.22       83.39     18.76 o 
  -3  14  11       28.76       10.51      9.25 o 
  -2  14  11        0.76       17.62     11.18 o 
  -1  14  11       87.03       88.50     16.82 o 
   0  14  11       14.26       36.23     15.19 o 
   1  14  11        3.76       12.73      8.93 o 
  -3  15  11      308.15      321.55     33.40 o 
  -2  15  11      213.17      202.28     36.21 o 
  -1  15  11      136.49      206.78     40.37 o 
   0  15  11      294.31      309.56     30.70 o 
   1  15  11       46.78       44.02     12.70 o 
  -2  16  11       15.52       19.39     14.36 o 
  -1  16  11        0.41       12.16     17.57 o 
   0  16  11        0.03       35.41     12.70 o 
  -1  17  11       79.52       81.82     28.53 o 
  -5   0  12       64.84       55.39     15.22 o 
  -4   0  12       77.52       92.47     13.45 o 
  -3   0  12     1490.25     1462.91    118.92 o 
  -2   0  12       55.63       94.34     13.34 o 
  -1   0  12      435.98      384.21     33.71 o 
   0   0  12      266.37      177.41     27.56 o 
   1   0  12      456.47      455.65     58.77 o 
   2   0  12      184.55      164.08     21.53 o 
   3   0  12      104.62       81.51     14.78 o 
  -5   1  12       14.91       36.91     11.93 o 
  -4   1  12        9.82       17.57      8.17 o 
  -3   1  12       11.44       37.35      7.25 o 
  -2   1  12       35.55       69.09      8.67 o 
  -1   1  12        0.13        7.85      8.60 o 
   0   1  12       18.48       31.84      7.72 o 
   1   1  12        0.29        8.26      7.47 o 
   2   1  12        7.53        5.51      8.45 o 
   3   1  12       49.87       59.21     11.69 o 
  -5   2  12      104.35      135.31     18.18 o 
  -4   2  12      342.42      319.45     29.35 o 
  -3   2  12       65.05       59.45      8.27 o 
  -2   2  12      505.42      581.97     32.02 o 
  -1   2  12      151.14      148.43     11.41 o 
   0   2  12      482.58      465.54     39.36 o 
   1   2  12      309.47      342.26     33.49 o 
   2   2  12      265.43      265.02     26.39 o 
   3   2  12       29.00       27.08     11.81 o 
  -5   3  12       61.60       88.48     14.55 o 
  -4   3  12        9.78       39.39      8.49 o 
  -3   3  12       72.02       58.14     12.84 o 
  -2   3  12      248.21      213.20     17.89 o 
  -1   3  12       81.72      102.41     12.67 o 
   0   3  12      242.81      226.30     23.79 o 
   1   3  12        0.86       -7.53      7.53 o 
   2   3  12       34.66       23.51      8.71 o 
  -5   4  12      167.84      221.39     29.42 o 
  -4   4  12      182.48      167.14     16.54 o 
  -3   4  12      858.77      896.65     52.37 o 
  -2   4  12        1.97       16.14      5.70 o 
  -1   4  12        4.01       20.99      5.09 o 
   0   4  12      239.05      209.20     20.24 o 
   1   4  12      331.83      394.37     35.54 o 
   2   4  12      363.66      363.79     33.31 o 
  -5   5  12       21.20       21.40     25.73 o 
  -4   5  12        5.42       -6.89      6.89 o 
  -3   5  12        1.75       17.41      7.98 o 
  -2   5  12        0.02       13.09      6.86 o 
  -1   5  12      448.31      425.44     38.83 o 
   0   5  12        1.40       -0.67      6.95 o 
   1   5  12       15.27       19.17      8.33 o 
   2   5  12       28.82       33.56      8.90 o 
  -5   6  12      124.85      118.05     10.61 o 
  -4   6  12      181.45      148.16     13.78 o 
  -3   6  12     1345.00     1220.51     77.83 o 
  -2   6  12      527.28      470.95     33.07 o 
  -1   6  12       97.33      116.25     20.49 o 
   0   6  12       86.33       55.68      8.52 o 
   1   6  12      184.19      149.58     17.53 o 
   2   6  12      926.93      887.26     65.39 o 
  -5   7  12        8.20       10.63      9.26 o 
  -4   7  12       10.69       13.51      8.34 o 
  -3   7  12        4.76       15.06      7.02 o 
  -2   7  12       11.71       37.88      5.95 o 
  -1   7  12      692.57      654.37     52.84 o 
   0   7  12        1.76       -3.44      7.24 o 
   1   7  12        2.25       15.48      8.17 o 
   2   7  12       31.17       39.32      9.37 o 
  -4   8  12      339.48      368.19     28.09 o 
  -3   8  12      813.00      804.81     50.42 o 
  -2   8  12       27.58       90.38     18.11 o 
  -1   8  12      224.87      295.40     30.84 o 
   0   8  12      213.52      187.86     18.77 o 
   1   8  12      658.13      679.16     53.04 o 
   2   8  12       26.01       42.40      9.59 o 
  -4   9  12        1.53       -6.05      9.88 o 
  -3   9  12       27.31        8.62      6.87 o 
  -2   9  12       55.65       48.33      6.63 o 
  -1   9  12       66.35       76.81     10.94 o 
   0   9  12       45.52       50.28      9.02 o 
   1   9  12       19.63        4.81     12.40 o 
   2   9  12        4.58       -0.03      9.94 o 
  -4  10  12      164.14      124.23     18.53 o 
  -3  10  12      100.19      114.38      9.94 o 
  -2  10  12      412.73      398.84     32.89 o 
  -1  10  12       56.43       80.41     11.18 o 
   0  10  12      274.37      257.15     30.19 o 
   1  10  12      344.43      308.12     48.37 o 
   2  10  12      269.69      285.60     40.20 o 
  -4  11  12       23.63        2.99     18.15 o 
  -3  11  12        3.37       32.91     21.28 o 
  -2  11  12       17.87        9.63      6.98 o 
  -1  11  12        9.17       15.89     18.46 o 
   0  11  12        0.59        5.39      8.31 o 
   1  11  12       10.41       43.50     13.78 o 
  -3  12  12      375.15      351.15     33.11 o 
  -2  12  12      124.43       81.03     44.33 o 
  -1  12  12      156.78      171.24     32.45 o 
   0  12  12      312.18      373.68     41.95 o 
   1  12  12      302.92      318.64     49.08 o 
  -3  13  12        2.51        6.93     10.35 o 
  -2  13  12        0.89       19.37     14.39 o 
  -1  13  12       77.27      118.08     13.16 o 
   1  13  12        3.43        3.13     15.88 o 
  -2  14  12      108.54      104.22     24.38 o 
  -1  14  12       68.44       69.13     11.45 o 
   0  14  12       62.44       68.36     12.40 o 
  -1  15  12        9.29        8.65      9.69 o 
  -4   1  13        9.64       28.06     10.31 o 
  -3   1  13      368.75      401.87     36.93 o 
  -2   1  13      721.82      629.50     33.83 o 
  -1   1  13      556.37      624.44     33.00 o 
   0   1  13       85.82      104.87     11.61 o 
   1   1  13      323.28      333.56     33.70 o 
   2   1  13      194.09      156.08     16.66 o 
  -4   2  13        0.55       18.37      9.11 o 
  -3   2  13       15.36       14.31      8.13 o 
  -2   2  13       30.09        4.93      9.44 o 
  -1   2  13      126.58      128.04     20.17 o 
   0   2  13       27.42       24.64     16.30 o 
   1   2  13       17.03       31.94      8.65 o 
   2   2  13       45.87       51.71     15.16 o 
  -4   3  13      155.47      134.84     15.28 o 
  -3   3  13      111.73       86.12     25.18 o 
  -2   3  13     1233.75     1106.93     57.63 o 
  -1   3  13       20.80       17.13      6.35 o 
   0   3  13      113.30      132.54     22.25 o 
   1   3  13       79.87      118.27     12.78 o 
   2   3  13      310.72      310.41     27.69 o 
  -4   4  13        0.07       14.91      7.77 o 
  -3   4  13       13.09       45.56      6.91 o 
  -2   4  13       20.29       15.55      6.08 o 
  -1   4  13       16.80        9.45      7.70 o 
   0   4  13       18.65       17.18     12.89 o 
   1   4  13       32.24       24.68      9.77 o 
   2   4  13        0.73       -1.53     10.09 o 
  -4   5  13       56.04       57.45      7.57 o 
  -3   5  13      549.83      668.57     43.49 o 
  -2   5  13        8.04       15.26      6.43 o 
  -1   5  13       45.95       40.43      7.94 o 
   0   5  13       17.14       47.41      8.45 o 
   1   5  13      136.40      121.53     11.99 o 
  -4   6  13        2.53       14.00      8.36 o 
  -3   6  13        5.15        9.15      7.35 o 
  -1   6  13       79.05      128.23     22.41 o 
   0   6  13        4.19       17.32     12.40 o 
   1   6  13        4.43        1.51     21.50 o 
  -4   7  13      200.26      170.19     15.73 o 
  -3   7  13      381.21      314.43     25.08 o 
  -2   7  13       68.57      128.11     15.52 o 
  -1   7  13        4.77       29.13     18.12 o 
   0   7  13        3.98       29.50     12.84 o 
   1   7  13      294.26      317.81     30.01 o 
  -4   8  13       38.87       15.01     11.01 o 
  -3   8  13       37.29       43.77      7.31 o 
  -2   8  13        5.95        6.12      7.87 o 
  -1   8  13       21.71       20.14     13.34 o 
   0   8  13       17.44       12.29      8.65 o 
   1   8  13       12.36       23.30     12.56 o 
  -3   9  13      281.61      223.62     20.01 o 
  -2   9  13      708.89      617.49     41.21 o 
  -1   9  13      199.83      140.95     18.68 o 
   0   9  13      201.00      186.27     17.63 o 
   1   9  13      192.42      164.46     20.64 o 
  -3  10  13       16.47       10.67      9.24 o 
  -2  10  13        2.51        9.02     11.54 o 
  -1  10  13       23.42       43.07     16.35 o 
   0  10  13        8.21       16.80     16.82 o 
  -3  11  13      209.84      269.63     19.97 o 
  -2  11  13      267.08      274.84     28.85 o 
  -1  11  13      127.89      154.68     13.67 o 
   0  11  13      196.41      227.03     23.05 o 
  -2  12  13        1.18       19.15     15.55 o 
  -1  12  13       51.67       35.25     12.06 o 
  -3   0  14       49.81       49.86     13.12 o 
  -2   0  14      765.95      777.61     77.03 o 
  -1   0  14      478.94      360.86     40.73 o 
   0   0  14        9.97      -10.57     13.12 o 
   1   0  14      156.46      148.53     25.46 o 
  -3   1  14       10.22       14.16      8.80 o 
  -2   1  14        8.50       37.62      8.89 o 
  -1   1  14       26.10       41.53     10.76 o 
   0   1  14       25.83       34.75     24.82 o 
   1   1  14       46.91       10.44     10.17 o 
  -3   2  14       99.80       91.94     12.15 o 
  -2   2  14      444.76      499.28     32.16 o 
  -1   2  14      339.69      328.26     31.93 o 
   0   2  14        4.82       -1.85      9.44 o 
   1   2  14       41.58       39.88     15.72 o 
  -3   3  14       18.31        9.92      7.81 o 
  -2   3  14        7.69       12.61     12.04 o 
  -1   3  14       57.99       50.35     13.36 o 
   0   3  14      154.20      109.00     14.80 o 
   1   3  14       60.86       69.12     15.00 o 
  -3   4  14       80.48       78.41      8.69 o 
  -2   4  14      561.54      599.33     38.79 o 
  -1   4  14       53.08       68.40     23.68 o 
   0   4  14      116.73       85.42     24.46 o 
  -3   5  14        0.24       15.77      8.41 o 
  -2   5  14        7.62       34.58     10.22 o 
  -1   5  14       57.34       73.52     12.59 o 
   0   5  14       29.20       33.70     13.56 o 
  -3   6  14      173.31      136.53     10.69 o 
  -2   6  14        2.27       17.63      8.99 o 
  -1   6  14      428.69      378.04     46.90 o 
   0   6  14       46.53       32.93     14.00 o 
  -3   7  14       15.28       14.45      8.32 o 
  -2   7  14        3.07       22.08     14.28 o 
  -1   7  14      167.77      146.17     18.15 o 
   0   7  14       11.69        4.70     14.33 o 
  -2   8  14      275.44      280.77     23.13 o 
  -1   8  14        1.23       14.26     27.64 o 
                                                 
